# Supplementary material for: Polyphenol Enriched Diet Administration During Pregnancy and Lactation Prevents Dysbiosis in Ulcerative Colitis Predisposed Littermates
Source: Front Cell Infect Microbiol. 2021 Jun 9;11:622327. doi: 10.3389/fcimb.2021.622327 (PMC8221423; doi:10.3389/fcimb.2021.622327)
Supplement: Supplementary file 2 [file DataSheet_1.zip]

Archive with 1 entries (1 files):
- Supplementary Metadata.xlsx
