# Supplementary material for: Polyphenol Enriched Diet Administration During Pregnancy and Lactation Prevents Dysbiosis in Ulcerative Colitis Predisposed Littermates
Source: Front Cell Infect Microbiol. 2021 Jun 9;11:622327. doi: 10.3389/fcimb.2021.622327 (PMC8221423; doi:10.3389/fcimb.2021.622327)
Supplement: Supplementary file 2 [file DataSheet_1.zip › Supplementary Metadata.xlsx]

## Sheet: metadata
sample-id	Food	GENOTYPE	P.cage	Timing	Sex
2	WT	WINNIE+/-	SD074_1	I_wean	F
4	WT	WINNIE+/-	SD074_2	I_wean	F
6	BRONZE	WINNIE+/-	SD074_4	I_wean	F
7	WT	WINNIE	SD074_1	4W	M
8	WT	Bl/6	SD074_2	4W	F
9	BRONZE	Bl/6	SD074_4	4W	M
10	BRONZE	Bl/6	SD074_4	4W	M
101	WT	WINNIE	SD074_1	4W	M
103	WT	WINNIE+/-	SD074_1	II_wean	F
104	WT	Bl/6	SD074_1	4W	M
105	WT	Bl/6	SD074_1	4W	M
106	WT	Bl/6	SD074_1	16W	M
107	WT	Bl/6	SD074_1	16W	M
108	WT	WINNIE	SD074_2	16W	F
110	WT	WINNIE+/-	SD074_2	II_wean	F
111	WT	WINNIE	SD074_2	4W	M
112	WT	Bl/6	SD074_2	4W	M
113	WT	WINNIE	SD074_2	16W	M
114	WT	Bl/6	SD074_2	16W	M
116	BRONZE	WINNIE+/-	SD074_3	I_wean	F
117	BRONZE	Bl/6	SD074_3	4W	M
118	BRONZE	WINNIE	SD074_3	4W	M
119	BRONZE	WINNIE	SD074_3	4W	M
120	BRONZE	WINNIE	SD074_3	4W	M
121	BRONZE	Bl/6	SD074_3	4W	F
122	BRONZE	Bl/6	SD074_3	16W	M
123	BRONZE	WINNIE	SD074_3	16W	M
124	BRONZE	WINNIE	SD074_3	16W	M
125	BRONZE	WINNIE	SD074_3	16W	M
126	BRONZE	Bl/6	SD074_3	16W	F
127	BRONZE	Bl/6	SD074_4	16W	M
128	BRONZE	Bl/6	SD074_4	16W	M
130	WT	WINNIE+/-	SD074_2	III_wean	F
131	WT	WINNIE	SD074_2	4W	M
132	WT	WINNIE	SD074_2	16W	M
134	WT	WINNIE+/-	SD074_1	III_wean	F
135	WT	Bl/6	SD074_1	4W	F
136	WT	Bl/6	SD074_1	4W	F
137	WT	Bl/6	SD074_1	16W	F
138	WT	Bl/6	SD074_1	16W	F
140	BRONZE	WINNIE+/-	SD074_4	II_wean	F
141	BRONZE	WINNIE	SD074_4	4W	M
142	BRONZE	Bl/6	SD074_4	4W	F
143	BRONZE	Bl/6	SD074_4	4W	F
144	BRONZE	WINNIE	SD074_4	16W	M
145	BRONZE	Bl/6	SD074_4	16W	F
146	BRONZE	Bl/6	SD074_4	16W	F
148	BRONZE	WINNIE+/-	SD074_3	II_wean	F
149	BRONZE	WINNIE	SD074_3	4W	F
150	BRONZE	WINNIE	SD074_3	16W	F

## Sheet: demux-filter-stats.qza 
sample-id	total-input-reads	total-retained-reads	reads-truncated	reads-too-short-after-truncation	reads-exceeding-maximum-ambiguous-bases
10	33798	33753	1	0	45
101	759313	758860	5	5	448
103	95631	95567	0	0	64
104	101771	101693	0	0	78
105	94863	94798	1	1	64
106	97496	97440	0	0	56
107	94161	94107	0	0	54
108	115418	115338	0	0	80
110	73918	73872	0	0	46
111	119674	119604	0	0	70
112	140519	140440	1	1	78
113	137457	137375	0	0	82
114	98230	98164	1	1	65
116	81045	80989	0	0	56
117	142060	141951	0	0	109
118	73538	73508	1	1	29
119	657307	656937	0	0	370
120	134373	134280	0	0	93
121	116673	116597	1	1	75
122	63524	63480	0	0	44
123	154419	154336	1	1	82
124	93874	93823	0	0	51
125	137917	137821	1	1	95
126	91817	91773	0	0	44
127	115456	115386	0	0	70
128	98621	98553	0	0	68
130	58076	58045	0	0	31
131	77531	77475	0	0	56
132	107700	107628	0	0	72
134	53021	52977	0	0	44
135	77255	77205	0	0	50
136	76763	76706	1	1	56
137	88829	88775	0	0	54
138	104504	104431	0	0	73
140	99791	99738	2	2	51
141	106538	106475	1	1	62
142	61206	61174	0	0	32
143	110729	110663	0	0	66
144	110714	110651	1	1	62
145	90868	90823	0	0	45
146	71482	71439	0	0	43
148	99841	99777	4	4	60
149	89159	89090	0	0	69
150	84157	84105	1	1	51
2	23100	23065	0	0	35
4	61406	61323	0	0	83
6	34734	34702	1	0	32
7	18736	18712	0	0	24
8	12000	11987	0	0	13
9	37389	37345	0	0	44

## Sheet: Deblur_denoising_stats
sample-id	reads-raw	fraction-artifact-with-minsize	fraction-artifact	fraction-missed-reference	unique-reads-derep	reads-derep	unique-reads-deblur	reads-deblur	unique-reads-hit-artifact	reads-hit-artifact	unique-reads-chimeric	reads-chimeric	unique-reads-hit-reference	reads-hit-reference	unique-reads-missed-reference	reads-missed-reference
2	23065	0.430479	0.0	0.000192	885	13136	299	10426	0	0	5	11	264	10364	1	2
4	61323	0.381847	0.0	0.000367	2159	37907	370	27323	0	0	37	99	297	27153	2	10
6	34702	0.448994	0.0	0.000133	1329	19121	383	15101	0	0	13	25	325	14997	1	2
7	18712	0.457728	0.0	0.002134	752	10147	346	7989	0	0	11	21	299	7893	1	17
8	11987	0.477184	0.0	0.003156	517	6267	253	5107	0	0	6	38	221	5013	2	16
9	37345	0.441478	0.0	0.000249	1418	20858	386	16130	0	0	11	35	334	16010	1	4
10	33753	0.450034	0.0	0.000411	1300	18563	410	14629	0	0	23	46	348	14514	2	6
101	758860	0.593990	0.0	0.000022	20834	308105	928	180732	0	0	146	984	534	179222	2	4
103	95567	0.700200	0.0	0.000000	2704	28651	517	19542	0	0	27	90	426	19341	0	0
104	101693	0.599235	0.0	0.000000	3017	40755	269	26434	0	0	56	140	171	26217	0	0
105	94798	0.652229	0.0	0.000000	3081	32968	446	21946	0	0	53	91	314	21721	0	0
106	97440	0.677689	0.0	0.000000	2899	31406	553	20750	0	0	35	73	418	20502	0	0
107	94107	0.645170	0.0	0.004021	3030	33392	485	22191	0	0	22	55	391	21939	3	89
108	115338	0.673013	0.0	0.003052	3491	37714	508	24062	0	0	55	143	356	23670	2	73
110	73872	0.633312	0.0	0.000000	2272	27088	287	17709	0	0	20	51	238	17609	0	0
111	119604	0.630974	0.0	0.000000	3623	44137	303	28055	0	0	51	114	207	27866	0	0
112	140440	0.673291	0.0	0.000000	4208	45883	425	28469	0	0	48	110	304	28235	0	0
113	137375	0.663330	0.0	0.000168	4096	46250	512	30001	0	0	46	185	366	29640	1	5
114	98164	0.665224	0.0	0.000453	3100	32863	484	22169	0	0	35	95	379	21953	1	10
116	80989	0.649335	0.0	0.006971	2531	28400	454	18840	0	0	22	49	370	18559	3	131
117	141951	0.631774	0.0	0.000000	4475	52270	571	33052	0	0	76	183	401	32708	0	0
118	73508	0.726832	0.0	0.000000	2088	20080	361	13104	0	0	18	36	297	12989	0	0
119	656937	0.598675	0.0	0.000000	19112	263645	1182	150691	0	0	380	1220	455	148767	0	0
120	134280	0.656836	0.0	0.000000	4298	46080	473	29854	0	0	71	146	318	29561	0	0
121	116597	0.634244	0.0	0.000112	3658	42646	489	26951	0	0	56	130	350	26683	1	3
122	63480	0.669754	0.0	0.002021	2024	20964	543	14891	0	0	17	45	451	14701	2	30
123	154336	0.625505	0.0	0.000054	4840	57798	528	36898	0	0	54	150	395	36620	1	2
124	93823	0.642785	0.0	0.000090	2976	33515	441	22435	0	0	35	98	330	22211	1	2
125	137821	0.630361	0.0	0.000061	4291	50944	465	33061	0	0	57	137	334	32791	1	2
126	91773	0.654256	0.0	0.000593	2948	31730	544	21964	0	0	18	59	441	21743	2	13
127	115386	0.675325	0.0	0.000874	3483	37463	555	25289	0	0	17	103	461	25045	2	22
128	98553	0.652502	0.0	0.001462	3101	34247	514	22693	0	0	32	124	398	22393	2	33
130	58045	0.645809	0.0	0.000521	1739	20559	350	13485	0	0	8	40	281	13344	1	7
131	77475	0.620471	0.0	0.000000	2452	29404	319	20083	0	0	8	45	269	19962	0	0
132	107628	0.648530	0.0	0.000000	3364	37828	408	24261	0	0	28	142	309	23996	0	0
134	52977	0.655511	0.0	0.000000	1680	18250	323	12756	0	0	10	34	281	12674	0	0
135	77205	0.631280	0.0	0.000108	2291	28467	243	18574	0	0	3	5	210	18521	1	2
136	76706	0.645582	0.0	0.000219	2376	27186	394	18312	0	0	5	15	326	18189	1	4
137	88775	0.676159	0.0	0.001246	2716	28749	516	19297	0	0	17	33	423	19131	2	24
138	104431	0.658023	0.0	0.002587	3286	35713	497	24012	0	0	19	48	395	23765	3	62
140	99738	0.610329	0.0	0.000193	3210	38865	436	26024	0	0	28	99	335	25799	2	5
141	106475	0.630655	0.0	0.000000	3413	39326	383	26288	0	0	25	42	303	26145	0	0
142	61174	0.797365	0.0	0.000000	1493	12396	276	7636	0	0	4	9	229	7564	0	0
143	110663	0.621219	0.0	0.000000	3470	41917	383	25901	0	0	42	85	271	25667	0	0
144	110651	0.650252	0.0	0.000078	3498	38700	471	25607	0	0	26	100	377	25381	1	2
145	90823	0.653810	0.0	0.000235	2887	31442	447	21336	0	0	10	52	381	21180	1	5
146	71439	0.633268	0.0	0.000222	2350	26199	444	18049	0	0	10	19	386	17946	1	4
148	99777	0.623761	0.0	0.000483	3149	37540	432	24857	0	0	7	18	369	24734	1	12
149	89090	0.636716	0.0	0.000000	2832	32365	307	21605	0	0	4	6	266	21531	0	0
150	84105	0.642804	0.0	0.000097	2737	30042	443	20706	0	0	22	77	370	20539	1	2

## Sheet: phylum
#OTU ID	131	142	144	2	111	132	122	140	108	125	105	149	103	135	128	113	6	117	4	126	148	8	107	146	104	134	10	127	136	145	138	143	110	123	150	120	119	124	118	137	101	114	7	141	9	130	116	121	106
Unassigned;__	0	0	0	0	0	0.0125020836806134	0	0	0	0.0091488518190967	0	0	0	0	0	0	0	0	0	0	0	0	0	0	0	0	0	0	0	0	0	0	0	0	0	0.01014850647813	0.00672192085610384	0	0	0	0.00948544263539074	0	0	0	0	0	0	0	0
d__Bacteria;p__Actinobacteriota	0.0450856627592426	0.0528820729772607	0.0315196406760963	0.328058664608259	0	0.0333388898149692	0.0340112917488606	0.166673126865382	0.0126742712294043	0	0.124303669260163	0.0464446611861967	0.263688537304172	0.0215971059877976	0.0982449872728085	0.0067476383265857	0.22004400880176	0.119236883942766	0.379331933856296	0.0321942694200432	0.0727743187515161	0.0997406742469579	0.0364647431514654	0.0835840855901036	0.0228859137201053	0.0867918573457472	0.0688989940746865	0.0558993811139948	0.0439826268623894	0.0377714825306893	0.134651798863875	0.0233763197880547	0.221477653472656	0.00546149645002731	0.0535566483275719	0.13193058421569	0.0228545309107531	0	0	0.0365898280278083	0.0440794098938746	0.0546622329522161	0.114025085518814	0.0764964620386307	0.0124921923797626	3.40227817745803	0.161646640443989	0.0449724543716973	0.0585308750365818
d__Bacteria;p__Bacteroidota	79.0001001903617	48.9423585404548	64.95803947835	31.9567734465457	62.1402425895356	68.7031171861977	48.1395823413373	65.1730687235939	35.2049007182087	69.0433350614498	59.136319690622	79.8058613162417	51.5898867690399	82.4469521084175	46.8673246103693	57.3279352226721	37.247449489898	41.0786351962823	17.2761757448532	59.2512532769167	67.5790409961996	38.0809894274885	54.7381375632435	57.1436531817675	55.8301865201968	80.1877860186208	51.102383905195	55.6677979636654	63.2305239430425	68.7299338999056	51.6852514201557	45.4630459344684	82.9121471974558	66.3817586018569	71.2498174205171	53.645005243395	57.8132247070923	56.0262932781054	46.1544383709293	53.8131827923266	72.1234000290143	53.8559650161709	17.6738882554162	68.0933256836871	39.5315427857589	36.533273381295	39.4094509402446	40.3140576396957	44.7858745488245
d__Bacteria;p__Campilobacterota	1.15719867748723	10.695399259651	2.14727552105906	3.56040138942493	6.03961817268356	2.65460910151692	7.33283450105435	11.8376681266716	10.0422475707647	1.13140800829496	4.98135444961098	2.33616645766569	3.3348844423763	2.52146212407537	14.5134640289376	2.82388663967611	9.11515636460625	21.3158860217684	32.1953375317644	4.24044520075427	12.4686666127598	3.61061240773988	6.04858927024933	5.03733422489691	3.4634016096426	0.804797222660565	5.65660741353176	6.52824915152725	10.2919346857991	2.07743153918791	7.54470860509152	21.6425760704406	0.533817934011017	1.25614418350628	2.26885437460441	3.75494739690809	0.692357848178695	2.65634145243348	5.87420124720918	3.30353875908212	1.72690852685496	4.49141347424042	11.6812365387052	2.59323006310958	13.054341036852	33.2583932853717	14.6559620669217	22.2126447550875	6.86762267095893
d__Bacteria;p__Cyanobacteria	0.0100190361687206	0.0793231094658911	0.208817619479138	0.0675414897722887	0.735663532620398	0.650108351391899	0.054418066798177	0.178301484553665	0.0253485424588086	0.344606751852642	0.262418857327011	0.0743114578979146	0.103407269531048	0.026996382484747	0.133970437190193	0.65114709851552	0.18003600720144	0.238473767885533	0.0699738518764041	0.151772984408775	0.0606452656262634	0.0997406742469579	0.241578923378458	0.200601805416249	0.0381431895335088	0.0552311819472937	2.83174865646962	0.0878418846077061	0.148441365660564	0.0991501416430595	0.0126236061434883	0.0779210659601823	0.0965415412573116	0.139268159475696	0.355421393446614	0.12178207773756	0.56060819939906	0.027013641889154	0.277157594887982	0.21953896816685	0.166274229726261	0.332528583792648	0.228050171037628	0.114744693057946	0.0124921923797626	0.112410071942446	0.0377175494369309	0.318554885132856	0.214613208467467
d__Bacteria;p__Deferribacterota	0.0200380723374411	1.9169751454257	0.0590993262676806	2.40254727904284	0.118423885738893	0.129188198033006	2.00666621318278	3.98077444862204	5.03591043514998	0	0.225588140509185	0.218289907575124	0.620443617186288	0.0701905944603423	5.7294690305006	0.0303643724696356	3.85410415416417	1.46753087929559	17.9869627665451	0.933633813181254	3.36379073340341	3.83004189108318	1.0985003874379	0.300902708124373	0.453903955448755	0.0710115196465204	1.82582334297919	1.21381513276103	1.20952223871571	0.16052880075543	1.4012202819272	3.28826898351969	0.0851837128740985	0.00546149645002731	0.340815034811821	0.14207909069382	0.026215491338805	0.0495250101301157	0.115482331203326	0.836338926349903	0.0172969836292419	1.13879651983784	3.30672748004561	0.0535475234270415	1.56152404747033	4.55635491606715	6.49280672450024	0.745793201663981	0.848697688030436
d__Bacteria;p__Desulfobacterota	0.861637110509969	0.885774722369117	2.71068909814428	6.42609031262061	1.41390942367042	1.22937156192699	2.49642881436637	1.75975813016008	3.54034643008027	0.164679332743741	1.29828276782837	0.311179229947518	4.53440876893646	0.226769612871875	1.29058187826553	1.0391363022942	3.68740414749617	1.16485263544087	0.964902589032519	1.168192061813	2.09832619066872	4.7476560941552	2.28816263275446	0.930569486236487	0.95357973833772	1.75161748461417	2.86619815350696	1.18985825514075	2.17714002968827	0.982058545797922	3.06753629286766	1.13375150972065	0.636038389459935	0.483342435827417	0.866643945664346	0.947193937958797	0.846962027869084	1.48124803025528	0.354145815690199	1.60472531493388	0.460880918637221	1.93139889764497	2.88863549980996	1.11302352266208	2.21111805121799	3.25239808153477	3.5454496470715	0.457219952778923	3.26309628328943
d__Bacteria;p__Firmicutes	17.0023043783188	35.7615018508726	26.7916945746818	49.4500192975685	9.93325199167444	20.4159026504417	34.0521052989593	13.1051591146944	44.6134347275032	21.2954774175841	31.7020395009438	14.2352886535693	31.8390982886097	11.7596242103558	26.4725583887822	31.2044534412955	41.9417216776689	32.2214748685337	29.0207343571613	28.9150531205445	11.377051831487	48.4939158188709	32.3624595469256	30.079126267692	19.3233398176756	12.8530850560202	30.6049331679757	32.5374326212817	21.9528286326901	23.2672332389046	31.2644645487061	25.7061596602642	8.2173888352547	21.7231021299836	16.2666147329471	31.6870200602145	26.8681898539327	35.3248390437171	40.8191546693356	36.4748314254352	17.3611498588343	35.4940099303057	61.0794374762448	25.0028686173265	41.9862585883823	14.8606115107914	32.9597499865295	28.9847468425589	37.3524534191786
d__Bacteria;p__Patescibacteria	0.505961326520389	1.57324167107351	1.69024073125566	1.94905441914319	0.00717720519629656	0.891815302550425	3.57798789198014	0.37210744602504	1.23362906632869	0.567228812783996	2.13157773583168	0.822070502995681	1.58213122382504	0.215971059877976	4.75595052025186	0.721997300944669	1.60698806427952	1.84358566711508	0.519279637609104	3.54596881755048	0.545807390636371	0.359066427289049	2.72118145767811	5.81745235707121	0.00762863790670176	1.30976802903582	3.16935372743558	2.40367338790178	0.841167738743196	3.78186968838527	4.45192509993688	2.48957805742783	0.0340734851496394	1.44456581103222	3.03325380982521	1.31592300666419	2.53483635483676	1.25163207419747	1.85541612133344	3.26694893105431	0.0931805247123679	1.99972668883524	2.79994932218421	1.52992924077261	1.17426608369769	0.884292565947242	0.72202166064982	6.7758497920024	6.29206906643254
d__Bacteria;p__Proteobacteria	1.38262699128344	0.0661025912215759	0.772231196564359	3.35777692010807	8.88896863561329	2.43790631771962	0.816271001972655	1.30625218031707	0.114068441064639	2.10423591839224	0.115095990055706	0.287956899354419	0.661806524998708	2.69423897197775	0.0937793060331354	1.42712550607287	0.773488030939521	0.363825363825364	1.49154789526019	0.947431357218415	1.05522762189698	0.598444045481747	0.145858972605862	0.261896801515658	0.846778807643895	0.899479248855926	1.80515364475679	0.263525653823118	0.0604761119357854	0.694050991501416	0.3240058910162	0.0974013324502279	5.48015219490034	1.48552703440743	0.715711573104825	0.405940259125199	0.6473209784428	0.648327405339697	0.254061128647317	0.360671161988396	1.83794400241042	0.44185304969708	0.152033447358419	1.30808950086059	0.42473454091193	2.57044364508393	1.34166711568511	0.0936926132743694	0.258511364744903
d__Bacteria;p__Verrucomicrobiota	0.0150285542530809	0.0264410364886304	0.630392813521926	0.501736781165573	10.7227445632671	2.84214035672612	1.4896945786001	2.12023721849684	0.17743979721166	5.33378061053338	0.0230191980111413	1.86243091356649	5.47024455819244	0.0161978294908482	0.0446568123967311	4.76720647773279	1.37360805494432	0.186498715910481	0.0957536920413951	0.814055098192522	1.37866903857039	0.0797925393975663	0.319066502575322	0.144879081689513	19.0601518098943	1.98043238125296	0.0688989940746865	0.0519065681772809	0.0439826268623894	0.169971671388102	0.113612455291395	0.0779210659601823	1.78317905616446	7.07536865101038	4.84931106675106	7.83802983660905	9.97129739794444	2.53478006393229	4.29594272076372	0.0836338926349903	6.15940007365167	0.259645606523026	0.0760167236792094	0.114744693057946	0.0312304809494066	0.569544364508393	0.673527668516623	0.0524678634336469	0.0585308750365818
d__Eukaryota;__	0	0	0	0	0	0	0	0	0	0.00609923454606447	0	0	0	0	0	0	0	0	0	0	0	0	0	0	0	0	0	0	0	0	0	0	0	0	0	0	0.00941068919854538	0	0	0	0	0	0	0	0	0	0	0	0
[truncated: 1 more columns]

## Sheet: class
# Constructed from biom file
#OTU ID	131	142	144	2	111	132	122	140	108	125	105	149	103	135	128	113	6	117	4	126	148	8	107	146	104	134	10	127	136	145	138	143	110	123	150	120	119	124	118	137	101	114	7	141	9	130	116	121	106
Unassigned;__;__	0	0	0	0	0	0.0125020836806134	0	0	0	0.0091488518190967	0	0	0	0	0	0	0	0	0	0	0	0	0	0	0	0	0	0	0	0	0	0	0	0	0	0.01014850647813	0.00672192085610384	0	0	0	0.00948544263539074	0	0	0	0	0	0	0	0
d__Bacteria;p__Actinobacteriota;c__Actinobacteria	0.0100190361687206	0	0	0	0	0	0	0.054265669211985	0	0	0	0	0.0310221808593144	0	0	0	0.0533440021337601	0.00917206799559741	0	0	0	0	0	0	0	0	0.0137797988149373	0	0	0	0	0	0.0965415412573116	0	0	0.01353134197084	0	0	0	0	0	0	0	0.00764964620386307	0	0	0.0269411067406649	0	0
d__Bacteria;p__Actinobacteriota;c__Coriobacteriia	0.035066626590522	0.0528820729772607	0.0315196406760963	0.328058664608259	0	0.0333388898149692	0.0340112917488606	0.112407457653397	0.0126742712294043	0	0.124303669260163	0.0464446611861967	0.232666356444858	0.0215971059877976	0.0982449872728085	0.0067476383265857	0.166700006668	0.110064815947169	0.379331933856296	0.0321942694200432	0.0727743187515161	0.0997406742469579	0.0364647431514654	0.0835840855901036	0.0228859137201053	0.0867918573457472	0.0551191952597492	0.0558993811139948	0.0439826268623894	0.0377714825306893	0.134651798863875	0.0233763197880547	0.124936112215344	0.00546149645002731	0.0535566483275719	0.11839924224485	0.0228545309107531	0	0	0.0365898280278083	0.0440794098938746	0.0546622329522161	0.114025085518814	0.0688468158347677	0.0124921923797626	3.40227817745803	0.134705533703325	0.0449724543716973	0.0585308750365818
d__Bacteria;p__Bacteroidota;c__Bacteroidia	79.0001001903617	48.9423585404548	64.95803947835	31.9567734465457	62.1402425895356	68.7031171861977	48.1395823413373	65.1730687235939	35.2049007182087	69.0433350614498	59.136319690622	79.8058613162417	51.5898867690399	82.4469521084175	46.8673246103693	57.3279352226721	37.247449489898	41.0786351962823	17.2761757448532	59.2512532769167	67.5790409961996	38.0809894274885	54.7381375632435	57.1436531817675	55.8301865201968	80.1877860186208	51.102383905195	55.6677979636654	63.2305239430425	68.7299338999056	51.6852514201557	45.4630459344684	82.9121471974558	66.3817586018569	71.2498174205171	53.645005243395	57.8132247070923	56.0262932781054	46.1544383709293	53.8131827923266	72.1234000290143	53.8559650161709	17.6738882554162	68.0933256836871	39.5315427857589	36.533273381295	39.4094509402446	40.3140576396957	44.7858745488245
d__Bacteria;p__Campilobacterota;c__Campylobacteria	1.15719867748723	10.695399259651	2.14727552105906	3.56040138942493	6.03961817268356	2.65460910151692	7.33283450105435	11.8376681266716	10.0422475707647	1.13140800829496	4.98135444961098	2.33616645766569	3.3348844423763	2.52146212407537	14.5134640289376	2.82388663967611	9.11515636460625	21.3158860217684	32.1953375317644	4.24044520075427	12.4686666127598	3.61061240773988	6.04858927024933	5.03733422489691	3.4634016096426	0.804797222660565	5.65660741353176	6.52824915152725	10.2919346857991	2.07743153918791	7.54470860509152	21.6425760704406	0.533817934011017	1.25614418350628	2.26885437460441	3.75494739690809	0.692357848178695	2.65634145243348	5.87420124720918	3.30353875908212	1.72690852685496	4.49141347424042	11.6812365387052	2.59323006310958	13.054341036852	33.2583932853717	14.6559620669217	22.2126447550875	6.86762267095893
d__Bacteria;p__Cyanobacteria;c__Cyanobacteriia	0.0100190361687206	0	0	0	0	0	0	0	0	0	0.0138115188066848	0	0	0.026996382484747	0	0	0	0.0366882719823896	0.025779840164991	0	0	0	0	0	0.0190715947667544	0	0	0	0	0	0	0.00779210659601823	0	0	0	0.01014850647813	0	0	0	0	0	0	0.0253389078930698	0	0	0.0449640287769784	0	0.0374770453097478	0.0097551458394303
d__Bacteria;p__Cyanobacteria;c__Vampirivibrionia	0	0.0793231094658911	0.208817619479138	0.0675414897722887	0.735663532620398	0.650108351391899	0.054418066798177	0.178301484553665	0.0253485424588086	0.344606751852642	0.248607338520326	0.0743114578979146	0.103407269531048	0	0.133970437190193	0.65114709851552	0.18003600720144	0.201785495903143	0.0441940117114131	0.151772984408775	0.0606452656262634	0.0997406742469579	0.241578923378458	0.200601805416249	0.0190715947667544	0.0552311819472937	2.83174865646962	0.0878418846077061	0.148441365660564	0.0991501416430595	0.0126236061434883	0.0701289593641641	0.0965415412573116	0.139268159475696	0.355421393446614	0.11163357125943	0.56060819939906	0.027013641889154	0.277157594887982	0.21953896816685	0.166274229726261	0.332528583792648	0.202711263144559	0.114744693057946	0.0124921923797626	0.0674460431654676	0.0377175494369309	0.281077839823108	0.204858062628036
d__Bacteria;p__Deferribacterota;c__Deferribacteres	0.0200380723374411	1.9169751454257	0.0590993262676806	2.40254727904284	0.118423885738893	0.129188198033006	2.00666621318278	3.98077444862204	5.03591043514998	0	0.225588140509185	0.218289907575124	0.620443617186288	0.0701905944603423	5.7294690305006	0.0303643724696356	3.85410415416417	1.46753087929559	17.9869627665451	0.933633813181254	3.36379073340341	3.83004189108318	1.0985003874379	0.300902708124373	0.453903955448755	0.0710115196465204	1.82582334297919	1.21381513276103	1.20952223871571	0.16052880075543	1.4012202819272	3.28826898351969	0.0851837128740985	0.00546149645002731	0.340815034811821	0.14207909069382	0.026215491338805	0.0495250101301157	0.115482331203326	0.836338926349903	0.0172969836292419	1.13879651983784	3.30672748004561	0.0535475234270415	1.56152404747033	4.55635491606715	6.49280672450024	0.745793201663981	0.848697688030436
d__Bacteria;p__Desulfobacterota;c__Desulfovibrionia	0.861637110509969	0.885774722369117	2.71068909814428	6.42609031262061	1.41390942367042	1.22937156192699	2.49642881436637	1.75975813016008	3.54034643008027	0.164679332743741	1.29828276782837	0.311179229947518	4.53440876893646	0.226769612871875	1.29058187826553	1.0391363022942	3.68740414749617	1.16485263544087	0.964902589032519	1.168192061813	2.09832619066872	4.7476560941552	2.28816263275446	0.930569486236487	0.95357973833772	1.75161748461417	2.86619815350696	1.18985825514075	2.17714002968827	0.982058545797922	3.06753629286766	1.13375150972065	0.636038389459935	0.483342435827417	0.866643945664346	0.947193937958797	0.846962027869084	1.48124803025528	0.354145815690199	1.60472531493388	0.460880918637221	1.93139889764497	2.88863549980996	1.11302352266208	2.21111805121799	3.25239808153477	3.5454496470715	0.457219952778923	3.26309628328943
d__Bacteria;p__Firmicutes;c__Bacilli	3.47159603246168	2.47223691168694	1.5050628422836	0.897336935546121	2.74528098758344	5.36339389898316	1.74818039589144	1.72874917632466	1.29700042247571	2.61657162026166	2.42622347037429	3.25112628303376	1.19952432656016	4.87554667674532	3.17063368016791	3.33670715249663	2.36047209441888	9.82022746728629	11.8881891503701	1.88566435174539	1.13204495835692	1.57590265310194	1.34463740371029	1.7719826145102	2.65095167257886	0.875808742307085	2.96265674521152	2.24396087043322	2.485018417725	1.92162417374882	2.74773827056596	4.39864417345229	2.44761201658243	2.64882577826324	1.30970349091971	5.82185988295389	2.53819731526481	2.73738237810094	4.25744861036262	2.58219643510533	4.22994944817043	1.68541884936	3.92753072342582	4.10786001147447	2.59837601499063	5.57553956834532	2.24150008082332	4.77457557246187	2.23392839722954
d__Bacteria;p__Firmicutes;c__Clostridia	13.5307083458571	33.2892649391856	25.2866317323982	48.5526823620224	7.18797100409101	15.0525087514586	32.3039249030678	11.3764099383697	43.3164343050275	18.6789057973224	29.2758160305695	10.9841623705355	30.6395739620495	6.8840775336105	23.3019247086143	27.8677462887989	39.58124958325	22.4012474012474	17.1325452067912	27.0293887687992	10.2450068731301	46.918013165769	31.0178221432153	28.3071436531818	16.6723881450967	11.9772763137131	27.6422764227642	30.2934717508485	19.4678102149651	21.3456090651558	28.5167262781401	21.3075154868119	5.76977681867227	19.0742763517204	14.9569112420274	25.8651601772606	24.3299925386678	32.5874566656161	36.561706058973	33.8926349903298	13.1312004106639	33.8085910809457	57.1519067528189	20.895008605852	39.3878825733916	9.28507194244605	30.7182499057061	24.2101712700971	35.1185250219491
d__Bacteria;p__Patescibacteria;c__Saccharimonadia	0.505961326520389	1.57324167107351	1.69024073125566	1.94905441914319	0.00717720519629656	0.891815302550425	3.57798789198014	0.37210744602504	1.23362906632869	0.567228812783996	2.13157773583168	0.822070502995681	1.58213122382504	0.215971059877976	4.75595052025186	0.721997300944669	1.60698806427952	1.84358566711508	0.519279637609104	3.54596881755048	0.545807390636371	0.359066427289049	2.72118145767811	5.81745235707121	0.00762863790670176	1.30976802903582	3.16935372743558	2.40367338790178	0.841167738743196	3.78186968838527	4.45192509993688	2.48957805742783	0.0340734851496394	1.44456581103222	3.03325380982521	1.31592300666419	2.53483635483676	1.25163207419747	1.85541612133344	3.26694893105431	0.0931805247123679	1.99972668883524	2.79994932218421	1.52992924077261	1.17426608369769	0.884292565947242	0.72202166064982	6.7758497920024	6.29206906643254
d__Bacteria;p__Proteobacteria;c__Alphaproteobacteria	0.0100190361687206	0	0.236397305070722	0	7.65090073925214	0.187531255209202	0	0.0775223845885499	0.00844951415293621	0.472690677319996	0.0690575940334239	0	0.0672147251951812	0	0.0178627249586924	0.890688259109312	0.10668800426752	0.137581019933961	0	0.0551901761486455	0.0323441416673405	0	0.050139021833265	0.0501504513540622	0.179272990807491	0	0.599421248449773	0.0319425034937113	0	0.0330500472143532	0	0.00779210659601823	0	0.401419989077007	0.107113296655144	0.14884476167924	0.458435002386282	0.198100040520463	0.107783509123104	0.0574983011865559	0.262244590507862	0.0774381633489728	0.0253389078930698	0.24861350162555	0	0.0149880095923261	0	0.033729340778773	0
d__Bacteria;p__Proteobacteria;c__Gammaproteobacteria	1.37260795511472	0.0661025912215759	0.535833891493637	3.35777692010807	1.23806789636116	2.25037506251042	0.816271001972655	1.22872979572852	0.105618926911703	1.63154524107225	0.0460383960222826	0.287956899354419	0.594591799803526	2.69423897197775	0.0759165810744429	0.536437246963563	0.666800026672001	0.226244343891403	1.49154789526019	0.89224118106977	1.02288348022964	0.598444045481747	0.0957199507725967	0.211746350161596	0.667505816836404	0.899479248855926	1.20573239630701	0.231583150329407	0.0604761119357854	0.661000944287063	0.3240058910162	0.0896092258542097	5.48015219490034	1.08410704533042	0.608598276449681	0.257095497445959	0.188885976056518	0.450227364819234	0.146277619524213	0.30317286080184	1.57569941190256	0.364414886348107	0.126694539465349	1.05947599923504	0.42473454091193	2.55545563549161	1.34166711568511	0.0599632724955965	0.258511364744903
d__Bacteria;p__Verrucomicrobiota;c__Verrucomicrobiae	0.0150285542530809	0.0264410364886304	0.630392813521926	0.501736781165573	10.7227445632671	2.84214035672612	1.4896945786001	2.12023721849684	0.17743979721166	5.33378061053338	0.0230191980111413	1.86243091356649	5.47024455819244	0.0161978294908482	0.0446568123967311	4.76720647773279	1.37360805494432	0.186498715910481	0.0957536920413951	0.814055098192522	1.37866903857039	0.0797925393975663	0.319066502575322	0.144879081689513	19.0601518098943	1.98043238125296	0.0688989940746865	0.0519065681772809	0.0439826268623894	0.169971671388102	0.113612455291395	0.0779210659601823	1.78317905616446	7.07536865101038	4.84931106675106	7.83802983660905	9.97129739794444	2.53478006393229	4.29594272076372	0.0836338926349903	6.15940007365167	0.259645606523026	0.0760167236792094	0.114744693057946	0.0312304809494066	0.569544364508393	0.673527668516623	0.0524678634336469	0.0585308750365818
d__Eukaryota;__;__	0	0	0	0	0	0	0	0	0	0.00609923454606447	0	0	0	0	0	0	0	0	0	0	0	0	0	0	0	0	0	0	0	0	0	0	0	0	0	0	0.00941068919854538	0	0	0	0	0	0	0	0	0	0	0	0
[truncated: 1 more columns]

## Sheet: order
# Constructed from biom file
#OTU ID	131	142	144	2	111	132	122	140	108	125	105	149	103	135	128	113	6	117	4	126	148	8	107	146	104	134	10	127	136	145	138	143	110	123	150	120	119	124	118	137	101	114	7	141	9	130	116	121	106
Unassigned;__;__;__	0	0	0	0	0	0.0125020836806134	0	0	0	0.0091488518190967	0	0	0	0	0	0	0	0	0	0	0	0	0	0	0	0	0	0	0	0	0	0	0	0	0	0.01014850647813	0.00672192085610384	0	0	0	0.00948544263539074	0	0	0	0	0	0	0	0
d__Bacteria;p__Actinobacteriota;c__Actinobacteria;o__Bifidobacteriales	0.0100190361687206	0	0	0	0	0	0	0.054265669211985	0	0	0	0	0.0310221808593144	0	0	0	0.0533440021337601	0.00917206799559741	0	0	0	0	0	0	0	0	0.0137797988149373	0	0	0	0	0	0.0965415412573116	0	0	0.01353134197084	0	0	0	0	0	0	0	0.00764964620386307	0	0	0.0269411067406649	0	0
d__Bacteria;p__Actinobacteriota;c__Coriobacteriia;o__Coriobacteriales	0.035066626590522	0.0528820729772607	0.0315196406760963	0.328058664608259	0	0.0333388898149692	0.0340112917488606	0.112407457653397	0.0126742712294043	0	0.124303669260163	0.0464446611861967	0.232666356444858	0.0215971059877976	0.0982449872728085	0.0067476383265857	0.166700006668	0.110064815947169	0.379331933856296	0.0321942694200432	0.0727743187515161	0.0997406742469579	0.0364647431514654	0.0835840855901036	0.0228859137201053	0.0867918573457472	0.0551191952597492	0.0558993811139948	0.0439826268623894	0.0377714825306893	0.134651798863875	0.0233763197880547	0.124936112215344	0.00546149645002731	0.0535566483275719	0.11839924224485	0.0228545309107531	0	0	0.0365898280278083	0.0440794098938746	0.0546622329522161	0.114025085518814	0.0688468158347677	0.0124921923797626	3.40227817745803	0.134705533703325	0.0449724543716973	0.0585308750365818
d__Bacteria;p__Bacteroidota;c__Bacteroidia;o__Bacteroidales	79.0001001903617	48.9423585404548	64.95803947835	31.9567734465457	62.1402425895356	68.6864477412902	48.1395823413373	65.1730687235939	35.2049007182087	69.0372358269037	59.136319690622	79.7919279178858	51.5898867690399	82.4469521084175	46.8673246103693	57.3279352226721	37.247449489898	41.0786351962823	17.2761757448532	59.2512532769167	67.5790409961996	38.0809894274885	54.7381375632435	57.1436531817675	55.8301865201968	80.1877860186208	51.102383905195	55.6677979636654	63.2305239430425	68.7299338999056	51.6852514201557	45.4630459344684	82.9121471974558	66.3817586018569	71.2498174205171	53.645005243395	57.8132247070923	56.0262932781054	46.1544383709293	53.7922743191678	72.1234000290143	53.8559650161709	17.6738882554162	68.0933256836871	39.5315427857589	36.533273381295	39.4094509402446	40.3140576396957	44.7858745488245
d__Bacteria;p__Bacteroidota;c__Bacteroidia;o__Flavobacteriales	0	0	0	0	0	0.0166694449074846	0	0	0	0.00609923454606447	0	0.013933398355859	0	0	0	0	0	0	0	0	0	0	0	0	0	0	0	0	0	0	0	0	0	0	0	0	0	0	0	0.0209084731587476	0	0	0	0	0	0	0	0	0
d__Bacteria;p__Campilobacterota;c__Campylobacteria;o__Campylobacterales	1.15719867748723	10.695399259651	2.14727552105906	3.56040138942493	6.03961817268356	2.65460910151692	7.33283450105435	11.8376681266716	10.0422475707647	1.13140800829496	4.98135444961098	2.33616645766569	3.3348844423763	2.52146212407537	14.5134640289376	2.82388663967611	9.11515636460625	21.3158860217684	32.1953375317644	4.24044520075427	12.4686666127598	3.61061240773988	6.04858927024933	5.03733422489691	3.4634016096426	0.804797222660565	5.65660741353176	6.52824915152725	10.2919346857991	2.07743153918791	7.54470860509152	21.6425760704406	0.533817934011017	1.25614418350628	2.26885437460441	3.75494739690809	0.692357848178695	2.65634145243348	5.87420124720918	3.30353875908212	1.72690852685496	4.49141347424042	11.6812365387052	2.59323006310958	13.054341036852	33.2583932853717	14.6559620669217	22.2126447550875	6.86762267095893
d__Bacteria;p__Cyanobacteria;c__Cyanobacteriia;o__Chloroplast	0.0100190361687206	0	0	0	0	0	0	0	0	0	0.0138115188066848	0	0	0.026996382484747	0	0	0	0.0366882719823896	0.025779840164991	0	0	0	0	0	0.0190715947667544	0	0	0	0	0	0	0.00779210659601823	0	0	0	0.01014850647813	0	0	0	0	0	0	0.0253389078930698	0	0	0.0449640287769784	0	0.0374770453097478	0.0097551458394303
d__Bacteria;p__Cyanobacteria;c__Vampirivibrionia;o__Gastranaerophilales	0	0.0793231094658911	0.208817619479138	0.0675414897722887	0.735663532620398	0.650108351391899	0.054418066798177	0.178301484553665	0.0253485424588086	0.344606751852642	0.248607338520326	0.0743114578979146	0.103407269531048	0	0.133970437190193	0.65114709851552	0.18003600720144	0.201785495903143	0.0441940117114131	0.151772984408775	0.0606452656262634	0.0997406742469579	0.241578923378458	0.200601805416249	0.0190715947667544	0.0552311819472937	2.83174865646962	0.0878418846077061	0.148441365660564	0.0991501416430595	0.0126236061434883	0.0701289593641641	0.0965415412573116	0.139268159475696	0.355421393446614	0.11163357125943	0.56060819939906	0.027013641889154	0.277157594887982	0.21953896816685	0.166274229726261	0.332528583792648	0.202711263144559	0.114744693057946	0.0124921923797626	0.0674460431654676	0.0377175494369309	0.281077839823108	0.204858062628036
d__Bacteria;p__Deferribacterota;c__Deferribacteres;o__Deferribacterales	0.0200380723374411	1.9169751454257	0.0590993262676806	2.40254727904284	0.118423885738893	0.129188198033006	2.00666621318278	3.98077444862204	5.03591043514998	0	0.225588140509185	0.218289907575124	0.620443617186288	0.0701905944603423	5.7294690305006	0.0303643724696356	3.85410415416417	1.46753087929559	17.9869627665451	0.933633813181254	3.36379073340341	3.83004189108318	1.0985003874379	0.300902708124373	0.453903955448755	0.0710115196465204	1.82582334297919	1.21381513276103	1.20952223871571	0.16052880075543	1.4012202819272	3.28826898351969	0.0851837128740985	0.00546149645002731	0.340815034811821	0.14207909069382	0.026215491338805	0.0495250101301157	0.115482331203326	0.836338926349903	0.0172969836292419	1.13879651983784	3.30672748004561	0.0535475234270415	1.56152404747033	4.55635491606715	6.49280672450024	0.745793201663981	0.848697688030436
d__Bacteria;p__Desulfobacterota;c__Desulfovibrionia;o__Desulfovibrionales	0.861637110509969	0.885774722369117	2.71068909814428	6.42609031262061	1.41390942367042	1.22937156192699	2.49642881436637	1.75975813016008	3.54034643008027	0.164679332743741	1.29828276782837	0.311179229947518	4.53440876893646	0.226769612871875	1.29058187826553	1.0391363022942	3.68740414749617	1.16485263544087	0.964902589032519	1.168192061813	2.09832619066872	4.7476560941552	2.28816263275446	0.930569486236487	0.95357973833772	1.75161748461417	2.86619815350696	1.18985825514075	2.17714002968827	0.982058545797922	3.06753629286766	1.13375150972065	0.636038389459935	0.483342435827417	0.866643945664346	0.947193937958797	0.846962027869084	1.48124803025528	0.354145815690199	1.60472531493388	0.460880918637221	1.93139889764497	2.88863549980996	1.11302352266208	2.21111805121799	3.25239808153477	3.5454496470715	0.457219952778923	3.26309628328943
d__Bacteria;p__Firmicutes;c__Bacilli;o__Acholeplasmatales	0.52599939885783	0.978318350079323	0.0236397305070722	0.0289463527595523	0.25120218187038	2.49208201366894	0.306101625739746	0.0271328346059925	0.811153358681876	0.201274740020127	1.10492150453478	0.306534763828898	0.170621994726229	0.674909562118676	0.495690617603715	2.10863697705803	0.0666800026672001	2.1279197749786	0.0220970058557066	0.0919836269144092	0.0525592302094283	0	0.182323715757327	0.0724395408447565	1.13285272914521	0.575982326021777	1.57778696431032	0.0878418846077061	2.04519214910111	0.722379603399433	0.281927203871239	3.08957026532123	0.329377023113181	0.103768432550519	0.472272262524953	1.65082372044248	1.2038960253282	1.61181396605286	2.00939256293787	1.41654905650515	0.00167390164153954	1.05224798433016	0.468769796021791	0.726716389366992	0.0499687695190506	0.0224820143884892	0.5064928067245	0.783270246973729	0.307287093942054
d__Bacteria;p__Firmicutes;c__Bacilli;o__Bacillales	0	0	0	0	0	0	0.0612203251479491	0	0	0.0121984690921289	0.0138115188066848	0	0	0.156579018411533	0	0	0	0.0183441359911948	0	0.110380352297291	0	0	0.0364647431514654	0	0	0	0	0	0.0109956567155973	0	0.0757416368609299	0	0	0.00546149645002731	0.0292127172695847	0	0	0.013506820944577	0	0	0.00111593442769303	0.00911037215870268	0	0	0	0	0	0.0299816362477982	0.0097551458394303
d__Bacteria;p__Firmicutes;c__Bacilli;o__Erysipelotrichales	0.631199278629396	0.0528820729772607	0.787991016902407	0.0868390582786569	1.68305461853154	2.29204867477913	0.299299367389974	0.802356680491492	0.118293198141107	1.69558720380592	0.331476451360435	0.255445636524081	0.760043431053203	3.39074564008423	0.107176349752155	0.600539811066127	0.22671200906848	0.999755411520118	0.103119360659964	0.547302580140735	0.412387806258591	0	0.159533251287661	0.612949960994093	0.541633291375825	0.0867918573457472	0.50985255615268	0.131762826911559	0.148441365660564	0.618508026440038	0.164106879865348	0.151946078622356	1.50491226077574	2.25832878208629	0.0925069380203515	2.37475051588241	0.563296967741502	0.544775111431273	0.592809300177073	0.266583032774032	3.7294528573501	0.245980048284972	0.202711263144559	1.48403136354944	1.06808244846971	4.20413669064748	0.528045692117032	0.101188022336319	0.239001073066042
d__Bacteria;p__Firmicutes;c__Bacilli;o__Izemoplasmatales	0	0	0.157598203380481	0	0	0.445907651275213	0	0	0	0.253118233661675	0	0	0	0	0	0.161943319838057	0	0	0	0	0	0	0	0	0	0	0	0	0	0	0	0	0	0.0928454396504642	0	0	0	0.27013641889154	0	0	0	0	0	0	0	0	0	0	0
d__Bacteria;p__Firmicutes;c__Bacilli;o__Lactobacillales	0.861637110509969	0.978318350079323	0.437335014380836	0.607873407950598	0.150721309122228	0.112518753125521	1.03394326916536	0.879879065080042	0.342205323193916	0.253118233661675	0.359099488973804	2.29436626259811	0.211984902538648	0.480535608228497	2.41146786942348	0.205802968960864	1.74701606988064	2.98092209856916	11.0264059219976	1.04861334682427	0.574108514595294	1.57590265310194	0.729294863029309	0.98071993759055	0.553076248235878	0.197254221240334	0.447843461485462	1.88860051906568	0.24740227610094	0.533522190745987	1.98190616452767	0.331164530330775	0.56221250496905	0.106499180775532	0.608598276449681	1.07912452217449	0.271565602586595	0.121561388501193	0.977750404188159	0.627254194762427	0.368816328352546	0.0865485355076755	2.98999113138224	1.01357812201186	0.649594003747658	1.30395683453237	1.19618513928552	1.78015965221302	1.40474100087796
d__Bacteria;p__Firmicutes;c__Bacilli;o__Mycoplasmatales	1.3876365093678	0.436277102062401	0.0118198652535361	0.173678116557314	0.660302878059284	0	0	0.0116283576882825	0.0253485424588086	0.0365954072763868	0.60770682749413	0.301890297710278	0	0.172776847902381	0.0893136247934623	0.0134952766531714	0.21337600853504	3.63825363825364	0.736566861856885	0.0275950880743228	0.0202150885420878	0	0	0	0.423389403821948	0	0.213586881631528	0.107805949291276	0.0109956567155973	0	0	0.818171192581914	0.0511102277244591	0.0136537411250683	0.0730317931739617	0.622441730658638	0.337440426976413	0	0.369543459850643	0.052271182896869	0.0167390164153954	0	0.177372355251489	0.711417096959266	0.699562773266708	0	0.010776442696266	2.02750815125736	0.195102916788606
d__Bacteria;p__Firmicutes;c__Bacilli;o__RF39	0.0651237350966837	0.0264410364886304	0.0866790118592648	0	0	0.0208368061343557	0.0476158084484049	0.007752238458855	0	0.164679332743741	0.00920767920445652	0.0928893223723933	0.0568739982420764	0	0.0669852185950967	0.246288798920378	0.10668800426752	0.0550324079735845	0	0.059789357494366	0.0727743187515161	0	0.237020830484525	0.105873175080798	0	0.0157803376992268	0.213586881631528	0.0279496905569974	0.0219913134311947	0.0472143531633617	0.244056385440774	0.00779210659601823	0	0.0682687056253413	0.0340815034811821	0.0947193937958797	0.161998292632103	0.175588672279501	0.307952883208869	0.21953896816685	0.112151409983149	0.291531909078486	0.0886861776257443	0.172117039586919	0.131168019987508	0.0449640287769784	0	0.0524678634336469	0.0780411667154424
d__Bacteria;p__Firmicutes;c__Clostridia;__	0	0.0793231094658911	0.00787991016902407	0.0289463527595523	0	0	0.0136045166995443	0	0.0464723278411491	0.0579427281876125	0.460383960222826	0.00928893223723933	0.0361925443358668	0.0215971059877976	0.0446568123967311	0	0.0533440021337601	0.0489176959765195	0.00736566861856885	0.0137975440371614	0	0	0.050139021833265	0.0167168171180207	0.0495861463935614	0.063121350796907	0	0.0159712517468557	0.0714717686513827	0.00944287063267233	0.113612455291395	0.237659251178556	0	0.0136537411250683	0	0.0169141774635499	0.00201657625683115	0.0225113682409617	0.0307952883208869	0.0104542365793738	0	0	0.0633472697326745	0.0305985848154523	0.0499687695190506	0.0449640287769784	0	0.0299816362477982	0.126816895912594
d__Bacteria;p__Firmicutes;c__Clostridia;o__Christensenellales	0.200380723374411	0	0.0354595957606083	0.0289463527595523	0.875619033948181	0.0958493082180363	0	0.038761192294275	0	0.121984690921289	0	0.120756119084111	0.0103407269531048	0	0.0133970437190193	0.242914979757085	0.0466760018670401	0	0	0.00919836269144092	0.0323441416673405	0	0.050139021833265	0	0.0152572758134035	0	0.282485875706215	0	0	0	0	0	0.0567891419160656	0.0928454396504642	0.111982082866741	0.361963397719969	0.289714788898076	0.162081851334924	0.200169374085765	0.0156813548690607	0.115499213266228	0.0683277911902701	0	0.168292216484988	0	0	0.010776442696266	0	0.034143010438006
d__Bacteria;p__Firmicutes;c__Clostridia;o__Clostridia_UCG-014	2.59993988578299	0.396615547329455	5.5986761750916	0.482439212659205	0	0.766794465744291	0.877491327120604	0.189929842241947	0.959019856358259	2.72940745936385	1.52387090833755	1.64878547210998	1.76309394550437	0.172776847902381	1.19233689099272	5.09109311740891	2.07374808294992	0.797969915616975	0.423525945567709	1.73849054868233	1.99725074795828	0.159585078795133	2.19700077487579	4.31851108882202	0	2.35127031718479	2.48036378668871	1.24176482331803	1.6713398207708	1.01983002832861	1.29181569535031	0.163634238516383	0.295303537963541	3.11851447296559	0.326208676177029	0.842326037684787	2.31839050327021	3.23713475305029	3.39518053737778	0.804976216611782	1.92721875662586	2.2001548763267	1.98910426960598	1.54140371007841	3.26670830730793	0.479616306954436	0.183199525836521	0.910692201026871	1.14135206321335
d__Bacteria;p__Firmicutes;c__Clostridia;o__Clostridia_vadinBB60_group	0.0851618074341248	1.38815441565309	0.220637484732674	0.501736781165573	0.886384841742625	0.225037506251042	0.170056458744303	0.255823869142215	0.414026193493874	0.128083925467354	2.14078541503614	0.013933398355859	0.454991985936611	0.323956589816964	0.245612468182021	0.202429149797571	0.433420017336801	2.8158248746484	0.335137922144883	0.335740238237594	0.105118460418857	0.339118292439657	0.205114180226993	0.395631338459824	0.854407445550597	0.0552311819472937	0.420283863855588	0.179676582152126	1.69882896255979	0.335221907459868	0.30296654744372	3.98955857716134	0.0851837128740985	0.122883670125614	0.223964165733483	0.480362639964819	0.24535011124779	0.13506820944577	0.207868196165987	0.360671161988396	0.0708618361585073	0.186762629253405	0.418091980235652	0.0917957544463569	0.724547158026234	0.104916067146283	0.204752411229053	2.079976014691	1.41449614671739
d__Bacteria;p__Firmicutes;c__Clostridia;o__Clostridiales	4.5286043482617	0.846113167636171	0.00787991016902407	0.559629486684678	0.279911002655566	0.00833472245374229	0.0476158084484049	0.0116283576882825	0.0126742712294043	0.0243969381842579	0.488006997836196	0.534113603641261	0.0361925443358668	1.8465525619567	0.209887018264636	0.0269905533063428	0.1000200040008	6.83013330072154	1.77144330276581	0.00919836269144092	0	0.239377618192699	0.0136742786817995	0	0.457718274402106	0	0	0.0598921940507087	0.0714717686513827	0	0.0168314748579844	0.346748743522811	0.090862627065705	0.0218459858001092	0.0389502896927796	1.12310138357972	0.352228652859841	0.0180090945927693	1.63215028100701	0.0104542365793738	0.227092656035531	0	0.418091980235652	1.61407534901511	0.0811992504684572	0.314748201438849	0.0431057707850639	5.69651088708166	0.0829187396351575
d__Bacteria;p__Firmicutes;c__Clostridia;o__Lachnospirales	3.36138663460575	27.8291909042834	10.2044836688862	38.3925125434195	2.39718653556305	8.247207867978	21.8420515611183	7.89177875111438	27.2539079002957	11.3293281693148	18.5120390405598	6.6833867446937	21.3329197042552	2.58625344203877	14.8841155718305	14.9257759784076	30.4727612189104	7.7962577962578	8.91982469708688	19.3257600147174	4.31794291258996	34.0115699182126	16.1721135876749	17.0065752813998	9.20776595338903	5.59412971437589	17.6657020807496	21.1698941904572	10.6657870141294	15.0047214353163	17.5510204081633	12.6232126855495	2.69180532682151	11.8459858001092	10.1806319684503	17.3911572680221	15.7225728824269	21.1696906938004	24.1589036877358	24.3322356384925	7.43379719007711	21.7054616681091	34.5496009122007	11.394148020654	27.7514053716427	5.75539568345324	20.9709574869336	12.2774800434734	20.856501804702
d__Bacteria;p__Firmicutes;c__Clostridia;o__Monoglobales	0.215409277627492	0.0528820729772607	0.984988771128009	0.096487842531841	0	0.0541756959493249	0.142847425345215	0.01550447691771	0.00844951415293621	0.289713640938062	0.0138115188066848	0.013933398355859	0.0878961791013908	0	0.0223284061983656	0.641025641025641	0.0333400013336	0.0397456279809221	0	0.0551901761486455	0.064688283334681	0	0.410228360453986	0.195029533043575	0	0.0789016884961338	0.0551191952597492	0.107805949291276	0	0.188857412653447	0	0.0701289593641641	0.039752399341246	0.232113599126161	0.0340815034811821	0.575082033760698	0.413398132650386	0.468236459412003	0.677496343059512	0.125450838952486	0.251085246230931	0.596729376395026	0.114025085518814	0.868234844138459	0	0.0149880095923261	0	0.0262339317168234	0.356062823139206
d__Bacteria;p__Firmicutes;c__Clostridia;o__Oscillospirales	2.15910229435928	2.56478053939714	7.72231196564359	8.14357390968738	2.62326849924639	4.94249041506918	8.23753486157404	2.62800883755184	13.7769328263625	3.73273154219145	6.04944523732793	1.75560819283823	6.27165089705806	0.577722585173587	6.48416916000536	6.5080971659919	5.34106821364273	1.73657820716644	3.65337163481015	5.14188474451548	3.26675830840139	11.5300219429483	11.3678836774693	6.02362643486014	6.04188122210779	3.47167429382989	6.15268017086951	7.14314234378119	4.93155203694541	4.5042492917847	8.68504102671997	3.59216114076441	2.17502413538531	3.30147460404151	3.83173474852719	4.7055241703596	4.75911996612152	6.97402188104993	5.79721302640696	7.55318592859756	2.81550256106951	8.61385687605339	19.0295198276954	4.8154522853318	7.03935040599625	1.99340527577938	8.5942130502721	2.84825544354083	10.7648034338113
d__Bacteria;p__Firmicutes;c__Clostridia;o__Peptococcales	0.105199879771566	0.132205182443152	0.291556676253891	0.250868390582787	0.111246680542597	0.10835139189865	0.755050676824706	0.259699988371642	0.764681030840727	0.0426946418224513	0.0782652732378804	0.0325112628303376	0.527377074608345	0.0107985529938988	0.14290179966954	0.067476383265857	0.886844035473761	0.0183441359911948	0.025779840164991	0.211562341903141	0.2991833104229	0.558547775782964	0.464925475181184	0.23403543965229	0.0457718274402106	0.260375572037242	0.420283863855588	0.323417847873827	0.346363186541316	0.212464589235127	0.429202608878603	0.26493162426462	0.289624623771935	0.147460404150737	0.126588441501534	0.0981022292885897	0.132421840865246	0.198100040520463	0.123181153283548	0.459986409492447	0.164600328084722	0.223204117888216	0.278727986823768	0.0841461082424938	0.374765771392879	0.104916067146283	0.571151462902096	0.0562155679646217	0.297531948102624
d__Bacteria;p__Firmicutes;c__Clostridia;o__Peptostreptococcales-Tissierellales	0.275523494639816	0	0.161538158464994	0.0675414897722887	0.0143544103925931	0.570928488081347	0.176858717094075	0.0852746230474049	0.080270384452894	0.222622060931353	0.00920767920445652	0.157911848033069	0.1085776330076	1.3444198477404	0.0625195373554236	0.161943319838057	0.14002800560112	2.31747584688761	1.99609619563216	0.179368072483098	0.161720708336703	0.0797925393975663	0.077487579196864	0.0835840855901036	0	0.102572195044974	0.165357585779248	0.0519065681772809	0.0109956567155973	0.0708215297450425	0.079949505575426	0.0194802664900456	0.0454313135328525	0.158383397050792	0.0827693655971566	0.257095497445959	0.0860405869581292	0.189095493224078	0.338748171529756	0.203857613297789	0.12331075426008	0.20498337357081	0.291397440770303	0.286861732644865	0.0999375390381012	0.457134292565947	0.129317312355192	0.277330135292134	0.034143010438006
d__Bacteria;p__Firmicutes;c__Clostridia;o__uncultured	0	0	0.0512194160986565	0	0	0.0333388898149692	0.0408135500986327	0	0	0	0	0.013933398355859	0.0103407269531048	0	0	0	0	0	0	0.00919836269144092	0	0	0.00911618578786636	0.0334336342360415	0	0	0	0	0	0	0.0462865558594572	0	0	0.0191152375750956	0	0.01353134197084	0.00873849711293499	0.013506820944577	0	0.0156813548690607	0.00223186885538606	0.00911037215870268	0	0	0	0.0149880095923261	0.010776442696266	0.00749540906194956	0.0097551458394303
d__Bacteria;p__Patescibacteria;c__Saccharimonadia;o__Saccharimonadales	0.505961326520389	1.57324167107351	1.69024073125566	1.94905441914319	0.00717720519629656	0.891815302550425	3.57798789198014	0.37210744602504	1.23362906632869	0.567228812783996	2.13157773583168	0.822070502995681	1.58213122382504	0.215971059877976	4.75595052025186	0.721997300944669	1.60698806427952	1.84358566711508	0.519279637609104	3.54596881755048	0.545807390636371	0.359066427289049	2.72118145767811	5.81745235707121	0.00762863790670176	1.30976802903582	3.16935372743558	2.40367338790178	0.841167738743196	3.78186968838527	4.45192509993688	2.48957805742783	0.0340734851496394	1.44456581103222	3.03325380982521	1.31592300666419	2.53483635483676	1.25163207419747	1.85541612133344	3.26694893105431	0.0931805247123679	1.99972668883524	2.79994932218421	1.52992924077261	1.17426608369769	0.884292565947242	0.72202166064982	6.7758497920024	6.29206906643254
d__Bacteria;p__Proteobacteria;c__Alphaproteobacteria;o__Rhodospirillales	0.0100190361687206	0	0.236397305070722	0	7.65090073925214	0.187531255209202	0	0.0658940269002675	0.00844951415293621	0.472690677319996	0.00920767920445652	0	0.0310221808593144	0	0.0178627249586924	0.87719298245614	0.10668800426752	0.0214014919897273	0	0.0551901761486455	0.0323441416673405	0	0.050139021833265	0.0501504513540622	0.148758439180684	0	0.599421248449773	0.0319425034937113	0	0.0330500472143532	0	0.00779210659601823	0	0.401419989077007	0.107113296655144	0.12516491323027	0.452385273615789	0.189095493224078	0.084687042882439	0.0574983011865559	0.251643213444778	0.0774381633489728	0	0.240963855421687	0	0	0	0	0
d__Bacteria;p__Proteobacteria;c__Alphaproteobacteria;o__Rickettsiales	0	0	0	0	0	0	0	0.0116283576882825	0	0	0.0598499148289674	0	0.0361925443358668	0	0	0.0134952766531714	0	0.116179527944234	0	0	0	0	0	0	0.030514551626807	0	0	0	0	0	0	0	0	0	0	0.0236798484489699	0.00604972877049346	0.00900454729638467	0.0230964662406652	0	0.0106013770630838	0	0.0253389078930698	0.00764964620386307	0	0.0149880095923261	0	0.033729340778773	0
d__Bacteria;p__Proteobacteria;c__Gammaproteobacteria;o__Burkholderiales	1.24737000300571	0.0661025912215759	0.535833891493637	0.0192975685063682	1.17347304959449	0.370895149191532	0.63941228487858	1.22872979572852	0.105618926911703	1.58580098197676	0.0460383960222826	0.269379034879941	0.594591799803526	2.68344041898386	0.0669852185950967	0.536437246963563	0.666800026672001	0.0856059679589091	0.0773395204949729	0.758864922043876	1.02288348022964	0.598444045481747	0.0957199507725967	0.211746350161596	0.667505816836404	0.899479248855926	1.20573239630701	0.231583150329407	0.0604761119357854	0.661000944287063	0.197769829581317	0.0896092258542097	5.48015219490034	1.05679956308028	0.550172841910512	0.1014850647813	0.155948563861609	0.450227364819234	0.0692893987219955	0.292718624222466	1.57458347747486	0.355304514189405	0.0380083618396047	1.05182635303117	0.42473454091193	2.55545563549161	1.34166711568511	0	0.248756218905473
d__Bacteria;p__Proteobacteria;c__Gammaproteobacteria;o__Enterobacterales	0.0751427712654043	0	0	3.3384793516017	0.0538290389722242	1.70028338056343	0.176858717094075	0	0	0.0457442590954835	0	0	0	0.0107985529938988	0	0	0	0.0305735599853247	1.41420837476522	0.114979533643012	0	0	0	0	0	0	0	0	0	0	0.126236061434883	0	0	0.0273074822501365	0.0584254345391694	0	0	0	0	0.0104542365793738	0	0	0.0886861776257443	0	0	0	0	0.033729340778773	0
d__Bacteria;p__Proteobacteria;c__Gammaproteobacteria;o__Pasteurellales	0.0500951808436028	0	0	0	0.0107658077944448	0.179196532755459	0	0	0	0	0	0.0185778644744787	0	0	0.00893136247934622	0	0	0.110064815947169	0	0.0183967253828818	0	0	0	0	0	0	0	0	0	0	0	0	0	0	0	0.15561043266466	0.0329374121949088	0	0.0769882208022173	0	0.00111593442769303	0.00911037215870268	0	0.00764964620386307	0	0	0	0.0262339317168234	0.0097551458394303
d__Bacteria;p__Verrucomicrobiota;c__Verrucomicrobiae;o__Opitutales	0	0	0	0	0	0	0.122440650295898	0.03100895383542	0.109843683988171	0	0	0	0.0103407269531048	0	0.0446568123967311	0	0.02667200106688	0	0.0368283430928443	0.0413926321114842	0.0444731947925932	0.0797925393975663	0.264369387848124	0	0	0.0236705065488401	0.0413393964448119	0.0399281293671391	0.0109956567155973	0	0.105196717862403	0	0	0	0	0	0	0.013506820944577	0	0.0679525377659297	0	0	0.0380083618396047	0	0.0312304809494066	0.0224820143884892	0.625033676383426	0	0
d__Bacteria;p__Verrucomicrobiota;c__Verrucomicrobiae;o__Verrucomicrobiales	0.0150285542530809	0.0264410364886304	0.630392813521926	0.501736781165573	10.7227445632671	2.84214035672612	1.3672539283042	2.08922826466142	0.0675961132234897	5.33378061053338	0.0230191980111413	1.86243091356649	5.45990383123934	0.0161978294908482	0	4.76720647773279	1.34693605387744	0.186498715910481	0.0589253489485508	0.772662466081038	1.3341958437778	0	0.0546971147271981	0.144879081689513	19.0601518098943	1.95676187470412	0.0275595976298746	0.0119784388101417	0.032986970146792	0.169971671388102	0.00841573742899221	0.0779210659601823	1.78317905616446	7.07536865101038	4.84931106675106	7.83802983660905	9.97129739794444	2.52127324298771	4.29594272076372	0.0156813548690607	6.15940007365167	0.259645606523026	0.0380083618396047	0.114744693057946	0	0.547062350119904	0.0484939921331968	0.0524678634336469	0.0585308750365818
d__Eukaryota;__;__;__	0	0	0	0	0	0	0	0	0	0.00609923454606447	0	0	0	0	0	0	0	0	0	0	0	0	0	0	0	0	0	0	0	0	0	0	0	0	0	0	0.00941068919854538	0	0	0	0	0	0	0	0	0	0	0	0
[truncated: 1 more columns]

## Sheet: family
#OTU ID	131	142	144	2	111	132	122	140	108	125	105	149	103	135	128	113	6	117	4	126	148	8	107	146	104	134	10	127	136	145	138	143	110	123	150	120	119	124	118	137	101	114	7	141	9	130	116	121	106
Unassigned;__;__;__;__	0	0	0	0	0	0.0125020836806134	0	0	0	0.0091488518190967	0	0	0	0	0	0	0	0	0	0	0	0	0	0	0	0	0	0	0	0	0	0	0	0	0	0.01014850647813	0.00672192085610384	0	0	0	0.00948544263539074	0	0	0	0	0	0	0	0
d__Bacteria;p__Actinobacteriota;c__Actinobacteria;o__Bifidobacteriales;f__Bifidobacteriaceae	0.0100190361687206	0	0	0	0	0	0	0.054265669211985	0	0	0	0	0.0310221808593144	0	0	0	0.0533440021337601	0.00917206799559741	0	0	0	0	0	0	0	0	0.0137797988149373	0	0	0	0	0	0.0965415412573116	0	0	0.01353134197084	0	0	0	0	0	0	0	0.00764964620386307	0	0	0.0269411067406649	0	0
d__Bacteria;p__Actinobacteriota;c__Coriobacteriia;o__Coriobacteriales;f__Atopobiaceae	0	0	0	0	0	0	0	0.0271328346059925	0	0	0	0	0.0672147251951812	0	0	0	0	0	0	0.00919836269144092	0	0	0.00911618578786636	0	0.0114429568600526	0	0.0206696982224059	0	0	0.00944287063267233	0	0	0.0567891419160656	0.00546149645002731	0	0	0	0	0	0	0	0	0	0	0	0	0	0	0
d__Bacteria;p__Actinobacteriota;c__Coriobacteriia;o__Coriobacteriales;f__Eggerthellaceae	0.035066626590522	0.0528820729772607	0.0315196406760963	0.328058664608259	0	0.0333388898149692	0.0340112917488606	0.0852746230474049	0.0126742712294043	0	0.124303669260163	0.0464446611861967	0.165451631249677	0.0215971059877976	0.0982449872728085	0.0067476383265857	0.166700006668	0.110064815947169	0.379331933856296	0.0229959067286023	0.0727743187515161	0.0997406742469579	0.0273485573635991	0.0835840855901036	0.0114429568600526	0.0867918573457472	0.0344494970373432	0.0558993811139948	0.0439826268623894	0.028328611898017	0.134651798863875	0.0233763197880547	0.0681469702992788	0	0.0535566483275719	0.11839924224485	0.0228545309107531	0	0	0.0365898280278083	0.0440794098938746	0.0546622329522161	0.114025085518814	0.0688468158347677	0.0124921923797626	3.40227817745803	0.134705533703325	0.0449724543716973	0.0585308750365818
d__Bacteria;p__Bacteroidota;c__Bacteroidia;o__Bacteroidales;__	0.235447349964933	0.0793231094658911	0.244277215239746	0.231570822076418	0.0861264623555587	0.87514585764294	0.22447452554248	0.321717896042482	0.0506970849176172	0.323259430941417	0	0.27402350099856	0.382606897264878	0.0323956589816964	0.61626401107489	0.664642375168691	0.0866840034673601	0.174269291916351	0.0552425146392664	0.156372165754496	0.444731947925932	0	0.341856967044988	0.195029533043575	0.102986611740474	0.142023039293041	1.25396169215929	0.435216610101817	0.296882731321128	0.439093484419263	0.218809173153798	0.0428565862781003	0.153330683173377	0.267613326051338	0.384634110716198	1.41402523595278	1.2556548159202	0.355679618207195	0.723689275540842	0.167267785269981	0.478735869480309	0.405411561062269	0.0633472697326745	0.734366035570855	0.00624609618988132	0.104916067146283	0.145481976399591	0.0149908181238991	0.126816895912594
d__Bacteria;p__Bacteroidota;c__Bacteroidia;o__Bacteroidales;f__Bacteroidaceae	6.19176435226931	3.58276044420941	13.8607619873133	1.01312234658433	13.1271083040264	19.7241206867811	3.23787497449153	2.74429241443467	4.64723278411491	11.8843585130066	3.88103678467842	11.1327852863313	1.65968667597332	3.44473840505372	2.23730630107623	10.3879892037787	5.20770820830833	4.50654274183686	0.836003388207565	4.13926321114842	8.47012209913479	3.57071613804109	1.94174757281553	1.89457260670902	16.6418735934699	7.41675871863658	1.2746313903817	1.58913954881214	3.2931991863214	2.31350330500472	2.4910582789817	1.2389449487669	9.31909818842637	9.39650464227198	3.07707288572959	5.60874124691316	6.10283194525668	10.7379226509387	3.51066286858111	0.794521980032408	10.033366439388	3.96756707511502	0.506778157861396	15.811818703385	2.92317301686446	0.666966426858513	6.35810119079692	0.970655473522468	0.907228563067018
d__Bacteria;p__Bacteroidota;c__Bacteroidia;o__Bacteroidales;f__Marinifilaceae	1.99378819757539	7.19196192490746	0.524014026240101	7.07255885758395	3.16873609416493	0.666777796299383	5.78872185565608	1.54269545331214	6.26108998732573	0.131133542740386	18.7514386998757	1.4397844967721	7.72452303396929	10.6311754224934	4.40316170231769	0.867071524966262	4.20750816830033	8.0225021401492	2.00714469856001	5.25226509681277	3.34761866256974	3.311390384999	8.71963170609417	2.74713027972807	4.92428576877599	4.02398611330283	1.78448394653438	3.99680574965063	28.3303095277365	4.56090651558074	7.71302335367137	9.50637004714224	3.10636606280879	0.14199890770071	2.56098154730026	6.0620412029363	2.60003898714097	0.220611408761424	2.59450304103472	3.71648110396738	1.2091149524054	2.06805448002551	4.81439249968326	2.96423790399694	5.09681449094316	7.8537170263789	3.50773209763457	12.6072780421992	13.9840015608233
d__Bacteria;p__Bacteroidota;c__Bacteroidia;o__Bacteroidales;f__Muribaculaceae	28.8498146478309	11.1845584346906	25.1802529451164	6.51292937089927	16.7192995047728	21.5744290715119	19.7129446976396	30.2686150625993	4.14871144909168	24.6287090970083	6.94259012016022	44.8748316381032	20.6659428157799	42.8108633443119	18.1931853704283	25.3272604588394	8.7950923518037	6.29509600097836	5.34747541708099	26.5970657223014	20.3404220910488	13.5447835627369	27.3212088062355	21.3195140978491	6.27836899721555	31.7105886065962	28.5724128427725	30.0139748452785	8.15877728297323	38.0925401322002	17.9128971176099	7.88171582187244	46.1866091203362	30.2239213544511	44.5786065533862	14.4717702378133	19.6138928660254	20.8995542749088	14.3660020016937	21.0077884062516	25.2357411478502	27.3721131508222	4.13024198657038	18.156435264869	9.59400374765771	9.52488009592326	8.26014332668786	4.16744743844395	14.622963613306
d__Bacteria;p__Bacteroidota;c__Bacteroidia;o__Bacteroidales;f__Prevotellaceae	31.2644023644925	15.6927551560021	16.7920885701903	1.08066383635662	11.5696547764301	5.60926821136856	10.0945513910618	21.4078065041281	9.67469370511196	20.9203744930011	11.274803185857	10.013468951744	9.55483170466884	7.72096539063766	9.83789577099987	9.05195681511471	5.06768020270721	3.24996942644001	0.0920708577321106	11.5577427217955	19.5803347618663	6.66267703969679	6.58644423173344	20.6118355065196	13.5675325170691	26.4715164904529	10.1694915254237	9.70253543621481	6.14657210401891	10.0094428706327	8.70608037029245	5.79343125413956	14.4528366176387	18.4598580010923	10.764886313842	14.5732553025946	14.2343396048855	16.3927783530683	15.174378320117	19.648737650933	21.9587997009296	9.34724183482895	2.50855188141391	15.1845477146682	11.211742660837	2.59292565947242	9.24079961204806	0.700820747292283	2.36074529314213
d__Bacteria;p__Bacteroidota;c__Bacteroidia;o__Bacteroidales;f__Rikenellaceae	4.69391844504559	9.59809624537282	3.51049998030023	14.0775762253956	13.1773487404005	15.5984330721787	5.01326440378206	6.23667584014884	9.07055344317702	4.44329236680797	14.0094839095806	8.95453067669871	9.81852024197301	15.6201069056746	10.0433171080248	7.80701754385965	10.1486964059479	13.1894337776691	7.756049055353	7.84620337579911	12.2584296919221	10.0738080989428	7.14253156479329	8.15223448122144	3.46721592859595	6.69875335332176	7.0552569932479	8.05350369335197	13.7555665512123	9.43342776203966	11.7904481380181	16.2075817197179	7.05889034016696	2.26652102676133	6.36350357855787	9.448259531139	11.7210133967883	3.44874161451533	8.31472784663947	6.50776227066018	5.43236879400966	7.02409693435977	3.71215000633473	12.4421495505833	9.93129294191131	14.246103117506	8.69658925588663	19.4243525840423	11.3549897570969
d__Bacteria;p__Bacteroidota;c__Bacteroidia;o__Bacteroidales;f__Rs-E47_termite_group	0.110209397855926	0.542041248016922	0.263976990662306	1.53415669625627	0.00717720519629656	0.0791798633105518	0.428542276035644	0.0116283576882825	0.718208702999578	0.0121984690921289	3.31936835320657	0.236867772049603	0.858280337107699	0.63711462664003	0.727906042066717	0.229419703103914	0.520104020804161	1.84970037911214	0.740249696166169	0.519707492066412	0.0283011239589229	0.398962696987832	0.592552076211313	0.300902708124373	0.717091963229965	0	0.440953562077994	0.610900379317229	2.65545109681676	0.873465533522191	0.942562592047128	4.48435734600849	0.102220455448918	0.00819224467504096	0.292127172695847	0.720543959947228	0.334751658633971	0.00900454729638467	0.415736392331973	0.444305054623386	0.0546807869569584	0.186762629253405	1.69770682883568	0.240963855421687	0.262336039975016	1.01169064748201	0.010776442696266	1.51032492598284	1.27304653204565
d__Bacteria;p__Bacteroidota;c__Bacteroidia;o__Bacteroidales;f__Tannerellaceae	5.66075543532712	1.07086197778953	4.5821677632875	0.434195291393285	4.28479150218905	4.55909318219703	3.63920821712809	2.63963719524013	0.633713561470215	6.69390991430575	0.957598637263478	2.86563559518833	0.92549506230288	1.54959235462448	0.808288304380833	2.99257759784076	3.21397612855904	3.79112143818026	0.441940117114131	3.18263349123856	3.10908061777311	0.518651506084181	2.09216463831533	1.92243396857238	10.1308311400999	3.72415969701752	0.551191952597492	1.26572170093831	0.593765462642256	3.00755429650614	1.91037239638123	0.30778821054272	2.53279572945653	5.61714909885309	3.22800525828911	1.34636852609858	1.95070143244133	3.96200081040926	1.05473862499038	1.50541006742983	7.72059233799422	3.48471735070378	0.240719624984163	2.5588066551922	0.505933791380387	0.532074340527578	3.18982703809473	0.918187610088821	0.156082333430885
d__Bacteria;p__Bacteroidota;c__Bacteroidia;o__Flavobacteriales;f__Weeksellaceae	0	0	0	0	0	0.0166694449074846	0	0	0	0.00609923454606447	0	0.013933398355859	0	0	0	0	0	0	0	0	0	0	0	0	0	0	0	0	0	0	0	0	0	0	0	0	0	0	0	0.0209084731587476	0	0	0	0	0	0	0	0	0
d__Bacteria;p__Campilobacterota;c__Campylobacteria;o__Campylobacterales;f__Helicobacteraceae	1.15719867748723	10.695399259651	2.14727552105906	3.56040138942493	6.03961817268356	2.65460910151692	7.33283450105435	11.8376681266716	10.0422475707647	1.13140800829496	4.98135444961098	2.33616645766569	3.3348844423763	2.52146212407537	14.5134640289376	2.82388663967611	9.11515636460625	21.3158860217684	32.1953375317644	4.24044520075427	12.4686666127598	3.61061240773988	6.04858927024933	5.03733422489691	3.4634016096426	0.804797222660565	5.65660741353176	6.52824915152725	10.2919346857991	2.07743153918791	7.54470860509152	21.6425760704406	0.533817934011017	1.25614418350628	2.26885437460441	3.75494739690809	0.692357848178695	2.65634145243348	5.87420124720918	3.30353875908212	1.72690852685496	4.49141347424042	11.6812365387052	2.59323006310958	13.054341036852	33.2583932853717	14.6559620669217	22.2126447550875	6.86762267095893
d__Bacteria;p__Cyanobacteria;c__Cyanobacteriia;o__Chloroplast;f__Chloroplast	0.0100190361687206	0	0	0	0	0	0	0	0	0	0.0138115188066848	0	0	0.026996382484747	0	0	0	0.0366882719823896	0.025779840164991	0	0	0	0	0	0.0190715947667544	0	0	0	0	0	0	0.00779210659601823	0	0	0	0.01014850647813	0	0	0	0	0	0	0.0253389078930698	0	0	0.0449640287769784	0	0.0374770453097478	0.0097551458394303
d__Bacteria;p__Cyanobacteria;c__Vampirivibrionia;o__Gastranaerophilales;f__Gastranaerophilales	0	0.0793231094658911	0.208817619479138	0.0675414897722887	0.735663532620398	0.650108351391899	0.054418066798177	0.178301484553665	0.0253485424588086	0.344606751852642	0.248607338520326	0.0743114578979146	0.103407269531048	0	0.133970437190193	0.65114709851552	0.18003600720144	0.201785495903143	0.0441940117114131	0.151772984408775	0.0606452656262634	0.0997406742469579	0.241578923378458	0.200601805416249	0.0190715947667544	0.0552311819472937	2.83174865646962	0.0878418846077061	0.148441365660564	0.0991501416430595	0.0126236061434883	0.0701289593641641	0.0965415412573116	0.139268159475696	0.355421393446614	0.11163357125943	0.56060819939906	0.027013641889154	0.277157594887982	0.21953896816685	0.166274229726261	0.332528583792648	0.202711263144559	0.114744693057946	0.0124921923797626	0.0674460431654676	0.0377175494369309	0.281077839823108	0.204858062628036
d__Bacteria;p__Deferribacterota;c__Deferribacteres;o__Deferribacterales;f__Deferribacteraceae	0.0200380723374411	1.9169751454257	0.0590993262676806	2.40254727904284	0.118423885738893	0.129188198033006	2.00666621318278	3.98077444862204	5.03591043514998	0	0.225588140509185	0.218289907575124	0.620443617186288	0.0701905944603423	5.7294690305006	0.0303643724696356	3.85410415416417	1.46753087929559	17.9869627665451	0.933633813181254	3.36379073340341	3.83004189108318	1.0985003874379	0.300902708124373	0.453903955448755	0.0710115196465204	1.82582334297919	1.21381513276103	1.20952223871571	0.16052880075543	1.4012202819272	3.28826898351969	0.0851837128740985	0.00546149645002731	0.340815034811821	0.14207909069382	0.026215491338805	0.0495250101301157	0.115482331203326	0.836338926349903	0.0172969836292419	1.13879651983784	3.30672748004561	0.0535475234270415	1.56152404747033	4.55635491606715	6.49280672450024	0.745793201663981	0.848697688030436
d__Bacteria;p__Desulfobacterota;c__Desulfovibrionia;o__Desulfovibrionales;f__Desulfovibrionaceae	0.861637110509969	0.885774722369117	2.71068909814428	6.42609031262061	1.41390942367042	1.22937156192699	2.49642881436637	1.75975813016008	3.54034643008027	0.164679332743741	1.29828276782837	0.311179229947518	4.53440876893646	0.226769612871875	1.29058187826553	1.0391363022942	3.68740414749617	1.16485263544087	0.964902589032519	1.168192061813	2.09832619066872	4.7476560941552	2.28816263275446	0.930569486236487	0.95357973833772	1.75161748461417	2.86619815350696	1.18985825514075	2.17714002968827	0.982058545797922	3.06753629286766	1.13375150972065	0.636038389459935	0.483342435827417	0.866643945664346	0.947193937958797	0.846962027869084	1.48124803025528	0.354145815690199	1.60472531493388	0.460880918637221	1.93139889764497	2.88863549980996	1.11302352266208	2.21111805121799	3.25239808153477	3.5454496470715	0.457219952778923	3.26309628328943
d__Bacteria;p__Firmicutes;c__Bacilli;o__Acholeplasmatales;f__Acholeplasmataceae	0.52599939885783	0.978318350079323	0.0236397305070722	0.0289463527595523	0.25120218187038	2.49208201366894	0.306101625739746	0.0271328346059925	0.811153358681876	0.201274740020127	1.10492150453478	0.306534763828898	0.170621994726229	0.674909562118676	0.495690617603715	2.10863697705803	0.0666800026672001	2.1279197749786	0.0220970058557066	0.0919836269144092	0.0525592302094283	0	0.182323715757327	0.0724395408447565	1.13285272914521	0.575982326021777	1.57778696431032	0.0878418846077061	2.04519214910111	0.722379603399433	0.281927203871239	3.08957026532123	0.329377023113181	0.103768432550519	0.472272262524953	1.65082372044248	1.2038960253282	1.61181396605286	2.00939256293787	1.41654905650515	0.00167390164153954	1.05224798433016	0.468769796021791	0.726716389366992	0.0499687695190506	0.0224820143884892	0.5064928067245	0.783270246973729	0.307287093942054
d__Bacteria;p__Firmicutes;c__Bacilli;o__Bacillales;f__Bacillaceae	0	0	0	0	0	0	0.0612203251479491	0	0	0.0121984690921289	0.0138115188066848	0	0	0.156579018411533	0	0	0	0.0183441359911948	0	0.110380352297291	0	0	0.0364647431514654	0	0	0	0	0	0.0109956567155973	0	0.0757416368609299	0	0	0.00546149645002731	0.0292127172695847	0	0	0.013506820944577	0	0	0.00111593442769303	0.00911037215870268	0	0	0	0	0	0.0299816362477982	0.0097551458394303
d__Bacteria;p__Firmicutes;c__Bacilli;o__Erysipelotrichales;f__Erysipelatoclostridiaceae	0.275523494639816	0	0.287616721169379	0	0.933036675518553	0.820970161693616	0.0408135500986327	0.21706267684794	0.00844951415293621	1.29303772376567	0.179549744486902	0.157911848033069	0.0930665425779432	3.33135359861779	0	0.121457489878543	0.0466760018670401	0.0152867799926623	0	0.124177896334452	0.0727743187515161	0	0.0136742786817995	0	0.202158904527597	0	0.0137797988149373	0	0.0109956567155973	0	0.00841573742899221	0.0155842131920365	1.31750809245272	1.6794101583834	0	0.805114847264978	0.126372112094752	0.27013641889154	0.0615905766417738	0.0261355914484345	2.53875082300164	0.0409966747141621	0	0.309810671256454	0.768269831355403	0.224820143884892	0.19936418988092	0.00749540906194956	0
d__Bacteria;p__Firmicutes;c__Bacilli;o__Erysipelotrichales;f__Erysipelotrichaceae	0.35567578398958	0.0528820729772607	0.500374295733029	0.0868390582786569	0.750017943012991	1.47107851308551	0.258485817291341	0.585294003643552	0.109843683988171	0.402549480040255	0.151926706873533	0.097533788491013	0.66697688847526	0.0593920414664435	0.107176349752155	0.479082321187584	0.18003600720144	0.984468631527455	0.103119360659964	0.423124683806283	0.339613487507075	0	0.145858972605862	0.612949960994093	0.339474386848228	0.0867918573457472	0.496072757337743	0.131762826911559	0.137445708944967	0.618508026440038	0.155691142436356	0.136361865430319	0.187404168323017	0.578918623702895	0.0925069380203515	1.56963566861744	0.43692485564675	0.274638692539733	0.531218723535299	0.240447441325597	1.19070203434846	0.20498337357081	0.202711263144559	1.17422069229298	0.299812617114304	3.97931654676259	0.328681502236112	0.0936926132743694	0.239001073066042
d__Bacteria;p__Firmicutes;c__Bacilli;o__Izemoplasmatales;f__Izemoplasmatales	0	0	0.157598203380481	0	0	0.445907651275213	0	0	0	0.253118233661675	0	0	0	0	0	0.161943319838057	0	0	0	0	0	0	0	0	0	0	0	0	0	0	0	0	0	0.0928454396504642	0	0	0	0.27013641889154	0	0	0	0	0	0	0	0	0	0	0
d__Bacteria;p__Firmicutes;c__Bacilli;o__Lactobacillales;f__Enterococcaceae	0	0	0.106378787281825	0	0	0.0125020836806134	0.523773892932454	0.0193805961471375	0	0.0579427281876125	0.0460383960222826	0.083600390135154	0.0155110904296572	0.0647913179633929	0.00893136247934622	0	0	0.0764338999633117	0.405111774021287	0.533505036103574	0	0	0	0.128162264571492	0.0190715947667544	0	0	0	0	0.084985835694051	0.361876709446665	0	0	0.0464227198252321	0.180145089829106	0.01014850647813	0.00470534459927269	0.0495250101301157	0	0.0888610109246772	0.00836950820769772	0	0	0	0	0.299760191846523	0	0.0974403178053442	0
d__Bacteria;p__Firmicutes;c__Bacilli;o__Lactobacillales;f__Lactobacillaceae	0.731389640316602	0.859333685880486	0.299436586422915	0.58857583944423	0.12560109093519	0.0750125020836806	0.482960342833821	0.732586534361797	0.295732995352767	0.170778567289805	0.174945904884674	2.12716548232781	0.12925908691381	0.356352248798661	0.147367480909213	0.182186234817814	1.65366406614656	2.88614406261465	10.5439546274813	0.515108310720692	0.557936443761624	1.57590265310194	0.647249190938511	0.84141312827371	0.534004653469123	0.118352532744201	0.399614165633182	0.698742263924935	0.170432679091759	0.439093484419263	1.59899011150852	0.202594771496474	0.56221250496905	0.0600764609503004	0.404109255562588	0.964108115422347	0.248038879590232	0.0720363783710774	0.84687042882439	0.507030474099629	0.344265770943299	0.0637726051109188	2.95198276954263	0.0611971696309046	0.649594003747658	0.95173860911271	1.18002047524112	1.51407263051381	1.29255682372451
d__Bacteria;p__Firmicutes;c__Bacilli;o__Lactobacillales;f__Listeriaceae	0	0	0	0	0	0.00833472245374229	0	0	0.0211237853823405	0	0	0	0	0	0	0.0168690958164642	0	0	0	0	0	0	0	0	0	0	0	0	0	0.00944287063267233	0	0	0	0	0	0.0169141774635499	0.00336096042805192	0	0	0.0313627097381214	0	0.013665558238054	0	0	0	0	0	0	0
d__Bacteria;p__Firmicutes;c__Bacilli;o__Lactobacillales;f__Streptococcaceae	0.130247470193367	0.118984664198837	0.0315196406760963	0.0192975685063682	0.025120218187038	0.0166694449074846	0.0272090333990885	0.127911934571107	0.0253485424588086	0.0243969381842579	0.138115188066848	0.083600390135154	0.0672147251951812	0.0593920414664435	2.25516902603492	0.0067476383265857	0.0933520037340801	0.0183441359911948	0.0773395204949729	0	0.0161720708336703	0	0.0820456720907972	0.0111445447453472	0	0.0789016884961338	0.0482292958522806	1.18985825514075	0.0769695970091814	0	0.0210393435724805	0.128569758834301	0	0	0.0243439310579872	0.0879537228104597	0.0154604179690388	0	0.130879975363769	0	0.0161810492015489	0.00911037215870268	0.0380083618396047	0.952380952380952	0	0.0524580335731415	0.0161646640443989	0.168646703893865	0.112184177153448
d__Bacteria;p__Firmicutes;c__Bacilli;o__Mycoplasmatales;f__Mycoplasmataceae	1.3876365093678	0.436277102062401	0.0118198652535361	0.173678116557314	0.660302878059284	0	0	0.0116283576882825	0.0253485424588086	0.0365954072763868	0.60770682749413	0.301890297710278	0	0.172776847902381	0.0893136247934623	0.0134952766531714	0.21337600853504	3.63825363825364	0.736566861856885	0.0275950880743228	0.0202150885420878	0	0	0	0.423389403821948	0	0.213586881631528	0.107805949291276	0.0109956567155973	0	0	0.818171192581914	0.0511102277244591	0.0136537411250683	0.0730317931739617	0.622441730658638	0.337440426976413	0	0.369543459850643	0.052271182896869	0.0167390164153954	0	0.177372355251489	0.711417096959266	0.699562773266708	0	0.010776442696266	2.02750815125736	0.195102916788606
d__Bacteria;p__Firmicutes;c__Bacilli;o__RF39;f__RF39	0.0651237350966837	0.0264410364886304	0.0866790118592648	0	0	0.0208368061343557	0.0476158084484049	0.007752238458855	0	0.164679332743741	0.00920767920445652	0.0928893223723933	0.0568739982420764	0	0.0669852185950967	0.246288798920378	0.10668800426752	0.0550324079735845	0	0.059789357494366	0.0727743187515161	0	0.237020830484525	0.105873175080798	0	0.0157803376992268	0.213586881631528	0.0279496905569974	0.0219913134311947	0.0472143531633617	0.244056385440774	0.00779210659601823	0	0.0682687056253413	0.0340815034811821	0.0947193937958797	0.161998292632103	0.175588672279501	0.307952883208869	0.21953896816685	0.112151409983149	0.291531909078486	0.0886861776257443	0.172117039586919	0.131168019987508	0.0449640287769784	0	0.0524678634336469	0.0780411667154424
d__Bacteria;p__Firmicutes;c__Clostridia;__;__	0	0.0793231094658911	0.00787991016902407	0.0289463527595523	0	0	0.0136045166995443	0	0.0464723278411491	0.0579427281876125	0.460383960222826	0.00928893223723933	0.0361925443358668	0.0215971059877976	0.0446568123967311	0	0.0533440021337601	0.0489176959765195	0.00736566861856885	0.0137975440371614	0	0	0.050139021833265	0.0167168171180207	0.0495861463935614	0.063121350796907	0	0.0159712517468557	0.0714717686513827	0.00944287063267233	0.113612455291395	0.237659251178556	0	0.0136537411250683	0	0.0169141774635499	0.00201657625683115	0.0225113682409617	0.0307952883208869	0.0104542365793738	0	0	0.0633472697326745	0.0305985848154523	0.0499687695190506	0.0449640287769784	0	0.0299816362477982	0.126816895912594
d__Bacteria;p__Firmicutes;c__Clostridia;o__Christensenellales;f__Christensenellaceae	0.200380723374411	0	0.0354595957606083	0.0289463527595523	0.875619033948181	0.0958493082180363	0	0.038761192294275	0	0.121984690921289	0	0.120756119084111	0.0103407269531048	0	0.0133970437190193	0.242914979757085	0.0466760018670401	0	0	0.00919836269144092	0.0323441416673405	0	0.050139021833265	0	0.0152572758134035	0	0.282485875706215	0	0	0	0	0	0.0567891419160656	0.0928454396504642	0.111982082866741	0.361963397719969	0.289714788898076	0.162081851334924	0.200169374085765	0.0156813548690607	0.115499213266228	0.0683277911902701	0	0.168292216484988	0	0	0.010776442696266	0	0.034143010438006
d__Bacteria;p__Firmicutes;c__Clostridia;o__Clostridia_UCG-014;f__Clostridia_UCG-014	2.59993988578299	0.396615547329455	5.5986761750916	0.482439212659205	0	0.766794465744291	0.877491327120604	0.189929842241947	0.959019856358259	2.72940745936385	1.52387090833755	1.64878547210998	1.76309394550437	0.172776847902381	1.19233689099272	5.09109311740891	2.07374808294992	0.797969915616975	0.423525945567709	1.73849054868233	1.99725074795828	0.159585078795133	2.19700077487579	4.31851108882202	0	2.35127031718479	2.48036378668871	1.24176482331803	1.6713398207708	1.01983002832861	1.29181569535031	0.163634238516383	0.295303537963541	3.11851447296559	0.326208676177029	0.842326037684787	2.31839050327021	3.23713475305029	3.39518053737778	0.804976216611782	1.92721875662586	2.2001548763267	1.98910426960598	1.54140371007841	3.26670830730793	0.479616306954436	0.183199525836521	0.910692201026871	1.14135206321335
d__Bacteria;p__Firmicutes;c__Clostridia;o__Clostridia_vadinBB60_group;f__Clostridia_vadinBB60_group	0.0851618074341248	1.38815441565309	0.220637484732674	0.501736781165573	0.886384841742625	0.225037506251042	0.170056458744303	0.255823869142215	0.414026193493874	0.128083925467354	2.14078541503614	0.013933398355859	0.454991985936611	0.323956589816964	0.245612468182021	0.202429149797571	0.433420017336801	2.8158248746484	0.335137922144883	0.335740238237594	0.105118460418857	0.339118292439657	0.205114180226993	0.395631338459824	0.854407445550597	0.0552311819472937	0.420283863855588	0.179676582152126	1.69882896255979	0.335221907459868	0.30296654744372	3.98955857716134	0.0851837128740985	0.122883670125614	0.223964165733483	0.480362639964819	0.24535011124779	0.13506820944577	0.207868196165987	0.360671161988396	0.0708618361585073	0.186762629253405	0.418091980235652	0.0917957544463569	0.724547158026234	0.104916067146283	0.204752411229053	2.079976014691	1.41449614671739
d__Bacteria;p__Firmicutes;c__Clostridia;o__Clostridiales;f__Clostridiaceae	4.5286043482617	0.846113167636171	0.00787991016902407	0.559629486684678	0.279911002655566	0.00833472245374229	0.0476158084484049	0.0116283576882825	0.0126742712294043	0.0243969381842579	0.488006997836196	0.534113603641261	0.0361925443358668	1.8465525619567	0.209887018264636	0.0269905533063428	0.1000200040008	6.83013330072154	1.77144330276581	0.00919836269144092	0	0.239377618192699	0.0136742786817995	0	0.457718274402106	0	0	0.0598921940507087	0.0714717686513827	0	0.0168314748579844	0.346748743522811	0.090862627065705	0.0218459858001092	0.0389502896927796	1.12310138357972	0.352228652859841	0.0180090945927693	1.63215028100701	0.0104542365793738	0.227092656035531	0	0.418091980235652	1.61407534901511	0.0811992504684572	0.314748201438849	0.0431057707850639	5.69651088708166	0.0829187396351575
d__Bacteria;p__Firmicutes;c__Clostridia;o__Lachnospirales;f__Lachnospiraceae	3.36138663460575	27.8291909042834	10.2044836688862	38.3925125434195	2.39718653556305	8.247207867978	21.8420515611183	7.89177875111438	27.2539079002957	11.3293281693148	18.5120390405598	6.6833867446937	21.3329197042552	2.58625344203877	14.8841155718305	14.9257759784076	30.4727612189104	7.7962577962578	8.91982469708688	19.3257600147174	4.31794291258996	34.0115699182126	16.1721135876749	17.0065752813998	9.20776595338903	5.59412971437589	17.6657020807496	21.1698941904572	10.6657870141294	15.0047214353163	17.5510204081633	12.6232126855495	2.69180532682151	11.8459858001092	10.1806319684503	17.3911572680221	15.7225728824269	21.1696906938004	24.1589036877358	24.3322356384925	7.43379719007711	21.7054616681091	34.5496009122007	11.394148020654	27.7514053716427	5.75539568345324	20.9709574869336	12.2774800434734	20.856501804702
d__Bacteria;p__Firmicutes;c__Clostridia;o__Monoglobales;f__Monoglobaceae	0.215409277627492	0.0528820729772607	0.984988771128009	0.096487842531841	0	0.0541756959493249	0.142847425345215	0.01550447691771	0.00844951415293621	0.289713640938062	0.0138115188066848	0.013933398355859	0.0878961791013908	0	0.0223284061983656	0.641025641025641	0.0333400013336	0.0397456279809221	0	0.0551901761486455	0.064688283334681	0	0.410228360453986	0.195029533043575	0	0.0789016884961338	0.0551191952597492	0.107805949291276	0	0.188857412653447	0	0.0701289593641641	0.039752399341246	0.232113599126161	0.0340815034811821	0.575082033760698	0.413398132650386	0.468236459412003	0.677496343059512	0.125450838952486	0.251085246230931	0.596729376395026	0.114025085518814	0.868234844138459	0	0.0149880095923261	0	0.0262339317168234	0.356062823139206
d__Bacteria;p__Firmicutes;c__Clostridia;o__Oscillospirales;__	0	0	0	0.0578927055191046	0	0	0	0	0.0211237853823405	0	0	0	0.077555452148286	0	0.0133970437190193	0.0236167341430499	0	0	0.0331455087835598	0	0.0202150885420878	0.0997406742469579	0.00911618578786636	0	0.0267002326734562	0	0	0.0239568776202835	0.08246742536698	0	0.0126236061434883	0	0.0113578283832131	0.0109229929000546	0	0	0.0208379546539219	0	0.0230964662406652	0	0.00223186885538606	0.013665558238054	0.0253389078930698	0	0.018738288569644	0.0374700239808153	0.0377175494369309	0	0.0195102916788606
d__Bacteria;p__Firmicutes;c__Clostridia;o__Oscillospirales;f__Butyricicoccaceae	0	0.224748810153358	0.327016272014499	0.21227325357005	0	0.0708451408568095	0.108836133596354	0.0581417884414125	0.371778622729193	0.137232777286451	0.0506422356245109	0	0.320562535546249	0.0377949354786459	0.192024293305944	0.155195681511471	0.1000200040008	0.131466307936896	0.0883880234228262	0.239157429977464	0.0687313010430986	0.438858966686615	0.0592552076211313	0.0780118132174301	0	0.102572195044974	0.0344494970373432	0.151726891595129	0.0439826268623894	0.0472143531633617	0.0294550810014727	0.066232906066155	0	0.131075914800655	0.107113296655144	0.0169141774635499	0.0766298977595838	0.216109135113232	0.0461929324813304	0.271810151063719	0.100434098492373	0.104769279825081	0.0760167236792094	0.0688468158347677	0.249843847595253	0.00749400479616307	0.517269249420766	0.194880635610689	0.443859135694079
d__Bacteria;p__Firmicutes;c__Clostridia;o__Oscillospirales;f__Oscillospiraceae	1.20729385833083	2.24748810153358	4.09361333280801	5.05596294866847	2.43666116414268	2.35872645440907	5.19012312087613	1.66673126865382	8.77904520490072	1.62239638925315	4.53938584779706	1.13789419906182	4.24486841424952	0.469737055234599	2.73746259991962	2.64844804318489	3.59405214376209	1.40638375932494	0.920708577321106	2.58014073494918	2.06598204900137	4.10931577897467	4.50795387209991	5.01504513540622	5.29427470725102	2.69843774656778	4.82292958522806	3.3579556797764	4.50821925339491	3.9423984891407	4.80538607195456	3.39735847586395	1.49355443239253	1.87056253413435	2.94074687180486	2.68935421670444	3.28500272237795	3.26865066858764	5.09662021710678	5.41006742982594	2.05778308466594	5.68031704095112	2.79994932218421	2.78447121820616	4.12242348532168	1.22152278177458	2.84498087181421	2.33481992279729	4.87757291971515
d__Bacteria;p__Firmicutes;c__Clostridia;o__Oscillospirales;f__Ruminococcaceae	0.460875663761146	0.0925436277102062	1.02044836688862	2.71130837514473	0.179430129907414	2.12952158693116	2.74811237330794	0.6201790767084	4.57118715673849	1.51261016742399	1.45941715390636	0.589847197064697	1.58213122382504	0.0701905944603423	3.49662841066405	2.46963562753036	1.6003200640128	0.192613427907546	2.61112952528266	2.16621441383434	1.04309856877173	6.8821065230401	6.70495464697571	0.863702217764404	0.720906282183316	0.347167429382989	1.24707179275183	3.58953883010581	0.296882731321128	0.481586402266289	3.79549758047549	0.128569758834301	0.641717303651542	1.19333697433097	0.769268221432397	1.8977707114103	0.939052343597706	3.09756426995633	0.569712833936408	1.85039987454916	0.497148787537244	2.80143943880108	16.1282148739389	0.512526295658826	2.62960649594004	0.696942446043166	5.145751387467	0.281077839823108	5.3750853575261
d__Bacteria;p__Firmicutes;c__Clostridia;o__Oscillospirales;f__UCG-010	0.0200380723374411	0	0.00787991016902407	0	0.00717720519629656	0.0250041673612269	0.0136045166995443	0	0	0	0	0.013933398355859	0	0	0.0223284061983656	0.0101214574898785	0.0466760018670401	0.00611471199706494	0	0.0413926321114842	0.0283011239589229	0	0.0273485573635991	0.0278613618633679	0	0	0.0482292958522806	0.00798562587342783	0	0.0141643059490085	0.0168314748579844	0	0	0.00546149645002731	0.0146063586347923	0.00676567098541998	0.01747699422587	0.0225113682409617	0.0307952883208869	0.0104542365793738	0.0133912131323163	0.013665558238054	0	0.0267737617135207	0	0.0299760191846523	0.0323293280887979	0.0374770453097478	0.0097551458394303
d__Bacteria;p__Firmicutes;c__Clostridia;o__Oscillospirales;f__[Clostridium]_methylpentosum_group	0	0	0.0157598203380481	0	0	0	0.176858717094075	0	0.0337980566117448	0	0	0	0	0	0.0223284061983656	0	0	0	0	0.114979533643012	0	0	0.0592552076211313	0.0278613618633679	0	0	0	0.0119784388101417	0	0.0188857412653447	0.0252472122869766	0	0.0283945709580328	0.00819224467504096	0	0	0	0.0315159155373464	0	0.0104542365793738	0	0	0	0	0.018738288569644	0	0	0	0.0390205833577212
d__Bacteria;p__Firmicutes;c__Clostridia;o__Oscillospirales;f__[Eubacterium]_coprostanoligenes_group	0.470894699929867	0	2.2575942634254	0.0868390582786569	0	0.345890981830305	0	0.282956703748207	0	0.460492208227867	0	0	0.0465332712889716	0	0	1.20107962213225	0	0	0	0	0.0404301770841756	0	0	0	0	0.323496922834149	0	0	0	0	0	0	0	0.0764609503003823	0	0.0947193937958797	0.415414708907217	0.337670523614425	0.0153976441604435	0	0.142839606744708	0	0	1.40371007840887	0	0	0.0161646640443989	0	0
d__Bacteria;p__Firmicutes;c__Clostridia;o__Oscillospirales;f__uncultured	0	0	0	0.0192975685063682	0	0.0125020836806134	0	0	0	0	0	0.013933398355859	0	0	0	0	0	0	0	0	0	0	0	0.0111445447453472	0	0	0	0	0	0	0	0	0	0.00546149645002731	0	0	0.00470534459927269	0	0.0153976441604435	0	0.00167390164153954	0	0	0.0191241155096577	0	0	0	0	0
d__Bacteria;p__Firmicutes;c__Clostridia;o__Peptococcales;f__Peptococcaceae	0.105199879771566	0.132205182443152	0.291556676253891	0.250868390582787	0.111246680542597	0.10835139189865	0.755050676824706	0.259699988371642	0.764681030840727	0.0426946418224513	0.0782652732378804	0.0325112628303376	0.527377074608345	0.0107985529938988	0.14290179966954	0.067476383265857	0.886844035473761	0.0183441359911948	0.025779840164991	0.211562341903141	0.2991833104229	0.558547775782964	0.464925475181184	0.23403543965229	0.0457718274402106	0.260375572037242	0.420283863855588	0.323417847873827	0.346363186541316	0.212464589235127	0.429202608878603	0.26493162426462	0.289624623771935	0.147460404150737	0.126588441501534	0.0981022292885897	0.132421840865246	0.198100040520463	0.123181153283548	0.459986409492447	0.164600328084722	0.223204117888216	0.278727986823768	0.0841461082424938	0.374765771392879	0.104916067146283	0.571151462902096	0.0562155679646217	0.297531948102624
d__Bacteria;p__Firmicutes;c__Clostridia;o__Peptostreptococcales-Tissierellales;f__Anaerovoracaceae	0.0100190361687206	0	0.137898427957921	0.0192975685063682	0.0143544103925931	0.570928488081347	0.176858717094075	0.0852746230474049	0.080270384452894	0.216522826385289	0.00920767920445652	0.083600390135154	0.0568739982420764	0	0.0625195373554236	0.161943319838057	0.0933520037340801	0.0122294239941299	0.0368283430928443	0.179368072483098	0.0566022479178459	0.0398962696987832	0.077487579196864	0.0612949960994093	0	0.102572195044974	0.144687887556842	0.0519065681772809	0.0109956567155973	0.0519357884796978	0.0589101620029455	0.0194802664900456	0.0454313135328525	0.158383397050792	0.0827693655971566	0.0608910388687798	0.0779742819308046	0.189095493224078	0.0461929324813304	0.203857613297789	0.122194819832387	0.195873001412108	0.0506778157861396	0.175941862688851	0.0999375390381012	0.0449640287769784	0.113152648310793	0.0224862271858487	0.034143010438006
d__Bacteria;p__Firmicutes;c__Clostridia;o__Peptostreptococcales-Tissierellales;f__Peptostreptococcaceae	0.265504458471095	0	0.0236397305070722	0.0482439212659205	0	0	0	0	0	0.00609923454606447	0	0.0743114578979146	0.051703634765524	1.3444198477404	0	0	0.0466760018670401	2.30524642289348	1.95926785253931	0	0.105118460418857	0.0398962696987832	0	0.0222890894906943	0	0	0.0206696982224059	0	0	0.0188857412653447	0.0210393435724805	0	0	0	0	0.196204458577179	0.00806630502732461	0	0.292555239048426	0	0.00111593442769303	0.00911037215870268	0.240719624984163	0.110919869956015	0	0.412170263788969	0.0161646640443989	0.254843908106285	0
d__Bacteria;p__Firmicutes;c__Clostridia;o__uncultured;f__uncultured	0	0	0.0512194160986565	0	0	0.0333388898149692	0.0408135500986327	0	0	0	0	0.013933398355859	0.0103407269531048	0	0	0	0	0	0	0.00919836269144092	0	0	0.00911618578786636	0.0334336342360415	0	0	0	0	0	0	0.0462865558594572	0	0	0.0191152375750956	0	0.01353134197084	0.00873849711293499	0.013506820944577	0	0.0156813548690607	0.00223186885538606	0.00911037215870268	0	0	0	0.0149880095923261	0.010776442696266	0.00749540906194956	0.0097551458394303
d__Bacteria;p__Patescibacteria;c__Saccharimonadia;o__Saccharimonadales;f__Saccharimonadaceae	0.505961326520389	1.57324167107351	1.69024073125566	1.94905441914319	0.00717720519629656	0.891815302550425	3.57798789198014	0.37210744602504	1.23362906632869	0.567228812783996	2.13157773583168	0.822070502995681	1.58213122382504	0.215971059877976	4.75595052025186	0.721997300944669	1.60698806427952	1.84358566711508	0.519279637609104	3.54596881755048	0.545807390636371	0.359066427289049	2.72118145767811	5.81745235707121	0.00762863790670176	1.30976802903582	3.16935372743558	2.40367338790178	0.841167738743196	3.78186968838527	4.45192509993688	2.48957805742783	0.0340734851496394	1.44456581103222	3.03325380982521	1.31592300666419	2.53483635483676	1.25163207419747	1.85541612133344	3.26694893105431	0.0931805247123679	1.99972668883524	2.79994932218421	1.52992924077261	1.17426608369769	0.884292565947242	0.72202166064982	6.7758497920024	6.29206906643254
d__Bacteria;p__Proteobacteria;c__Alphaproteobacteria;o__Rhodospirillales;f__uncultured	0.0100190361687206	0	0.236397305070722	0	7.65090073925214	0.187531255209202	0	0.0658940269002675	0.00844951415293621	0.472690677319996	0.00920767920445652	0	0.0310221808593144	0	0.0178627249586924	0.87719298245614	0.10668800426752	0.0214014919897273	0	0.0551901761486455	0.0323441416673405	0	0.050139021833265	0.0501504513540622	0.148758439180684	0	0.599421248449773	0.0319425034937113	0	0.0330500472143532	0	0.00779210659601823	0	0.401419989077007	0.107113296655144	0.12516491323027	0.452385273615789	0.189095493224078	0.084687042882439	0.0574983011865559	0.251643213444778	0.0774381633489728	0	0.240963855421687	0	0	0	0	0
d__Bacteria;p__Proteobacteria;c__Alphaproteobacteria;o__Rickettsiales;f__Mitochondria	0	0	0	0	0	0	0	0.0116283576882825	0	0	0.0598499148289674	0	0.0361925443358668	0	0	0.0134952766531714	0	0.116179527944234	0	0	0	0	0	0	0.030514551626807	0	0	0	0	0	0	0	0	0	0	0.0236798484489699	0.00604972877049346	0.00900454729638467	0.0230964662406652	0	0.0106013770630838	0	0.0253389078930698	0.00764964620386307	0	0.0149880095923261	0	0.033729340778773	0
d__Bacteria;p__Proteobacteria;c__Gammaproteobacteria;o__Burkholderiales;f__Sutterellaceae	1.24737000300571	0.0661025912215759	0.535833891493637	0.0192975685063682	1.17347304959449	0.370895149191532	0.63941228487858	1.22872979572852	0.105618926911703	1.58580098197676	0.0460383960222826	0.269379034879941	0.594591799803526	2.68344041898386	0.0669852185950967	0.536437246963563	0.666800026672001	0.0856059679589091	0.0773395204949729	0.758864922043876	1.02288348022964	0.598444045481747	0.0957199507725967	0.211746350161596	0.667505816836404	0.899479248855926	1.20573239630701	0.231583150329407	0.0604761119357854	0.661000944287063	0.197769829581317	0.0896092258542097	5.48015219490034	1.05679956308028	0.550172841910512	0.1014850647813	0.155948563861609	0.450227364819234	0.0692893987219955	0.292718624222466	1.57458347747486	0.355304514189405	0.0380083618396047	1.05182635303117	0.42473454091193	2.55545563549161	1.34166711568511	0	0.248756218905473
d__Bacteria;p__Proteobacteria;c__Gammaproteobacteria;o__Enterobacterales;__	0	0	0	0	0	0	0.176858717094075	0	0	0.0457442590954835	0	0	0	0	0	0	0	0	0	0.114979533643012	0	0	0	0	0	0	0	0	0	0	0.0715337681464338	0	0	0.0273074822501365	0.0584254345391694	0	0	0	0	0	0	0	0	0	0	0	0	0	0
d__Bacteria;p__Proteobacteria;c__Gammaproteobacteria;o__Enterobacterales;f__Enterobacteriaceae	0.0751427712654043	0	0	3.3384793516017	0.0538290389722242	1.70028338056343	0	0	0	0	0	0	0	0.0107985529938988	0	0	0	0.0305735599853247	1.41420837476522	0	0	0	0	0	0	0	0	0	0	0	0.0547022932884494	0	0	0	0	0	0	0	0	0.0104542365793738	0	0	0.0886861776257443	0	0	0	0	0.033729340778773	0
d__Bacteria;p__Proteobacteria;c__Gammaproteobacteria;o__Pasteurellales;f__Pasteurellaceae	0.0500951808436028	0	0	0	0.0107658077944448	0.179196532755459	0	0	0	0	0	0.0185778644744787	0	0	0.00893136247934622	0	0	0.110064815947169	0	0.0183967253828818	0	0	0	0	0	0	0	0	0	0	0	0	0	0	0	0.15561043266466	0.0329374121949088	0	0.0769882208022173	0	0.00111593442769303	0.00911037215870268	0	0.00764964620386307	0	0	0	0.0262339317168234	0.0097551458394303
d__Bacteria;p__Verrucomicrobiota;c__Verrucomicrobiae;o__Opitutales;f__Puniceicoccaceae	0	0	0	0	0	0	0.122440650295898	0.03100895383542	0.109843683988171	0	0	0	0.0103407269531048	0	0.0446568123967311	0	0.02667200106688	0	0.0368283430928443	0.0413926321114842	0.0444731947925932	0.0797925393975663	0.264369387848124	0	0	0.0236705065488401	0.0413393964448119	0.0399281293671391	0.0109956567155973	0	0.105196717862403	0	0	0	0	0	0	0.013506820944577	0	0.0679525377659297	0	0	0.0380083618396047	0	0.0312304809494066	0.0224820143884892	0.625033676383426	0	0
d__Bacteria;p__Verrucomicrobiota;c__Verrucomicrobiae;o__Verrucomicrobiales;f__Akkermansiaceae	0.0150285542530809	0.0264410364886304	0.630392813521926	0.501736781165573	10.7227445632671	2.84214035672612	1.3672539283042	2.08922826466142	0.0675961132234897	5.33378061053338	0.0230191980111413	1.86243091356649	5.45990383123934	0.0161978294908482	0	4.76720647773279	1.34693605387744	0.186498715910481	0.0589253489485508	0.772662466081038	1.3341958437778	0	0.0546971147271981	0.144879081689513	19.0601518098943	1.95676187470412	0.0275595976298746	0.0119784388101417	0.032986970146792	0.169971671388102	0.00841573742899221	0.0779210659601823	1.78317905616446	7.07536865101038	4.84931106675106	7.83802983660905	9.97129739794444	2.52127324298771	4.29594272076372	0.0156813548690607	6.15940007365167	0.259645606523026	0.0380083618396047	0.114744693057946	0	0.547062350119904	0.0484939921331968	0.0524678634336469	0.0585308750365818
d__Eukaryota;__;__;__;__	0	0	0	0	0	0	0	0	0	0.00609923454606447	0	0	0	0	0	0	0	0	0	0	0	0	0	0	0	0	0	0	0	0	0	0	0	0	0	0	0.00941068919854538	0	0	0	0	0	0	0	0	0	0	0	0
[truncated: 1 more columns]

## Sheet: genus
#OTU ID	131	142	144	2	111	132	122	140	108	125	105	149	103	135	128	113	6	117	4	126	148	8	107	146	104	134	10	127	136	145	138	143	110	123	150	120	119	124	118	137	101	114	7	141	9	130	116	121	106
Unassigned;__;__;__;__;__	0	0	0	0	0	0.0125020836806134	0	0	0	0.0091488518190967	0	0	0	0	0	0	0	0	0	0	0	0	0	0	0	0	0	0	0	0	0	0	0	0	0	0.01014850647813	0.00672192085610384	0	0	0	0.00948544263539074	0	0	0	0	0	0	0	0
d__Bacteria;p__Actinobacteriota;c__Actinobacteria;o__Bifidobacteriales;f__Bifidobacteriaceae;g__Bifidobacterium	0.0100190361687206	0	0	0	0	0	0	0.054265669211985	0	0	0	0	0.0310221808593144	0	0	0	0.0533440021337601	0.00917206799559741	0	0	0	0	0	0	0	0	0.0137797988149373	0	0	0	0	0	0.0965415412573116	0	0	0.01353134197084	0	0	0	0	0	0	0	0.00764964620386307	0	0	0.0269411067406649	0	0
d__Bacteria;p__Actinobacteriota;c__Coriobacteriia;o__Coriobacteriales;f__Atopobiaceae;__	0	0	0	0	0	0	0	0.0271328346059925	0	0	0	0	0.0672147251951812	0	0	0	0	0	0	0.00919836269144092	0	0	0.00911618578786636	0	0.0114429568600526	0	0.0206696982224059	0	0	0.00944287063267233	0	0	0.0567891419160656	0.00546149645002731	0	0	0	0	0	0	0	0	0	0	0	0	0	0	0
d__Bacteria;p__Actinobacteriota;c__Coriobacteriia;o__Coriobacteriales;f__Eggerthellaceae;__	0.0250475904218014	0	0.0236397305070722	0.0482439212659205	0	0.0125020836806134	0.0204067750493164	0.0503895499825575	0	0	0.00920767920445652	0.027866796711718	0.0620443617186288	0	0.0267940874380387	0	0.0666800026672001	0.0580897639721169	0.0552425146392664	0.0137975440371614	0.0161720708336703	0.0598444045481747	0	0.0445781789813886	0.0114429568600526	0.0473410130976803	0	0.0159712517468557	0	0.0188857412653447	0.037870818430465	0	0.0454313135328525	0	0.0292127172695847	0.0270626839416799	0.00604972877049346	0	0	0.0104542365793738	0.0145071475600094	0.0182207443174054	0.0380083618396047	0.0191241155096577	0.0124921923797626	1.34892086330935	0.118540869658926	0.0187385226548739	0.0195102916788606
d__Bacteria;p__Actinobacteriota;c__Coriobacteriia;o__Coriobacteriales;f__Eggerthellaceae;g__DNF00809	0	0	0	0	0	0	0	0.0116283576882825	0	0	0	0	0	0	0	0	0	0	0.00736566861856885	0	0	0	0	0	0	0.0157803376992268	0	0	0	0	0.00841573742899221	0.00779210659601823	0	0	0	0.00676567098541998	0.0040331525136623	0	0	0	0	0.00911037215870268	0	0.0152992924077261	0	0	0	0	0
d__Bacteria;p__Actinobacteriota;c__Coriobacteriia;o__Coriobacteriales;f__Eggerthellaceae;g__Enterorhabdus	0	0.0528820729772607	0.00787991016902407	0.241219606329602	0	0.0208368061343557	0.0136045166995443	0	0.0126742712294043	0	0.115095990055706	0.0185778644744787	0.077555452148286	0.0215971059877976	0.0714508998347698	0.0067476383265857	0.1000200040008	0.045860339977987	0.298309579052038	0.00919836269144092	0.0404301770841756	0.0398962696987832	0.0273485573635991	0.039005906608715	0	0.0236705065488401	0.0344494970373432	0.0399281293671391	0.032986970146792	0.00944287063267233	0.0883652430044183	0.0155842131920365	0.0113578283832131	0	0.0243439310579872	0.0676567098541998	0.0127716496265973	0	0	0.0261355914484345	0.0133912131323163	0.027331116476108	0.0760167236792094	0.0229489386115892	0	2.00089928057554	0.0161646640443989	0.0262339317168234	0.0292654375182909
d__Bacteria;p__Actinobacteriota;c__Coriobacteriia;o__Coriobacteriales;f__Eggerthellaceae;g__Parvibacter	0.0100190361687206	0	0	0.0385951370127364	0	0	0	0.023256715376565	0	0	0	0	0.025851817382762	0	0	0	0	0.00611471199706494	0.0184141715464221	0	0.00808603541683513	0	0	0	0	0	0	0	0.0109956567155973	0	0	0	0.0113578283832131	0	0	0.0169141774635499	0	0	0	0	0.0161810492015489	0	0	0	0	0.0149880095923261	0	0	0.0097551458394303
d__Bacteria;p__Actinobacteriota;c__Coriobacteriia;o__Coriobacteriales;f__Eggerthellaceae;g__uncultured	0	0	0	0	0	0	0	0	0	0	0	0	0	0	0	0	0	0	0	0	0.00808603541683513	0	0	0	0	0	0	0	0	0	0	0	0	0	0	0	0	0	0	0	0	0	0	0.0114744693057946	0	0.0374700239808153	0	0	0
d__Bacteria;p__Bacteroidota;c__Bacteroidia;o__Bacteroidales;__;__	0.235447349964933	0.0793231094658911	0.244277215239746	0.231570822076418	0.0861264623555587	0.87514585764294	0.22447452554248	0.321717896042482	0.0506970849176172	0.323259430941417	0	0.27402350099856	0.382606897264878	0.0323956589816964	0.61626401107489	0.664642375168691	0.0866840034673601	0.174269291916351	0.0552425146392664	0.156372165754496	0.444731947925932	0	0.341856967044988	0.195029533043575	0.102986611740474	0.142023039293041	1.25396169215929	0.435216610101817	0.296882731321128	0.439093484419263	0.218809173153798	0.0428565862781003	0.153330683173377	0.267613326051338	0.384634110716198	1.41402523595278	1.2556548159202	0.355679618207195	0.723689275540842	0.167267785269981	0.478735869480309	0.405411561062269	0.0633472697326745	0.734366035570855	0.00624609618988132	0.104916067146283	0.145481976399591	0.0149908181238991	0.126816895912594
d__Bacteria;p__Bacteroidota;c__Bacteroidia;o__Bacteroidales;f__Bacteroidaceae;g__Bacteroides	6.19176435226931	3.58276044420941	13.8607619873133	1.01312234658433	13.1271083040264	19.7241206867811	3.23787497449153	2.74429241443467	4.64723278411491	11.8843585130066	3.88103678467842	11.1327852863313	1.65968667597332	3.44473840505372	2.23730630107623	10.3879892037787	5.20770820830833	4.50654274183686	0.836003388207565	4.13926321114842	8.47012209913479	3.57071613804109	1.94174757281553	1.89457260670902	16.6418735934699	7.41675871863658	1.2746313903817	1.58913954881214	3.2931991863214	2.31350330500472	2.4910582789817	1.2389449487669	9.31909818842637	9.39650464227198	3.07707288572959	5.60874124691316	6.10283194525668	10.7379226509387	3.51066286858111	0.794521980032408	10.033366439388	3.96756707511502	0.506778157861396	15.811818703385	2.92317301686446	0.666966426858513	6.35810119079692	0.970655473522468	0.907228563067018
d__Bacteria;p__Bacteroidota;c__Bacteroidia;o__Bacteroidales;f__Marinifilaceae;g__Odoribacter	1.99378819757539	7.19196192490746	0.524014026240101	7.07255885758395	3.16873609416493	0.666777796299383	5.78872185565608	1.54269545331214	6.26108998732573	0.131133542740386	18.7514386998757	1.4397844967721	7.72452303396929	10.6311754224934	4.40316170231769	0.867071524966262	4.20750816830033	8.0225021401492	2.00714469856001	5.25226509681277	3.34761866256974	3.311390384999	8.71963170609417	2.74713027972807	4.92428576877599	4.02398611330283	1.78448394653438	3.99680574965063	28.3303095277365	4.56090651558074	7.71302335367137	9.50637004714224	3.10636606280879	0.14199890770071	2.56098154730026	6.0620412029363	2.60003898714097	0.220611408761424	2.59450304103472	3.71648110396738	1.2091149524054	2.06805448002551	4.81439249968326	2.96423790399694	5.09681449094316	7.8537170263789	3.50773209763457	12.6072780421992	13.9840015608233
d__Bacteria;p__Bacteroidota;c__Bacteroidia;o__Bacteroidales;f__Muribaculaceae;g__Muribaculaceae	28.6594529606252	11.0920148069804	24.5183404909184	6.51292937089927	16.7192995047728	21.4535755959327	19.1075437045099	29.9856583588511	4.12758766370934	23.6589308041841	6.94259012016022	44.7819423157308	20.5366837288661	42.800064791318	17.9609699459653	25.1315789473684	8.7617523504701	6.22477681301211	5.34747541708099	26.0589615048521	20.207002506671	13.4450428884899	27.1160946260085	21.0576172963334	6.09909600640806	31.3397506706643	28.5724128427725	29.546815731683	8.13128814118423	37.3135033050047	17.5846833578792	7.87392371527643	46.0105627803964	29.598580010923	44.0284337114757	14.4277933764081	19.4256790820545	20.1341677547161	14.1581338055278	20.5373477601798	25.0276193770854	26.9758119619186	4.10490307867731	18.0149168100975	9.56901936289819	9.50989208633094	8.2493668839916	4.16744743844395	14.5741878841089
d__Bacteria;p__Bacteroidota;c__Bacteroidia;o__Bacteroidales;f__Muribaculaceae;g__Muribaculum	0.190361687205691	0.0925436277102062	0.661912454198022	0	0	0.120853475579263	0.605400993129719	0.282956703748207	0.0211237853823405	0.969778292824251	0	0.0928893223723933	0.12925908691381	0.0107985529938988	0.232215424463002	0.195681511470985	0.0333400013336	0.0703191879662468	0	0.538104217449294	0.13341958437778	0.0997406742469579	0.205114180226993	0.261896801515658	0.179272990807491	0.370837935931829	0	0.467159113595528	0.0274891417889933	0.779036827195468	0.328213759730696	0.00779210659601823	0.176046339939804	0.625341343528127	0.550172841910512	0.0439768614052299	0.188213783970908	0.765386520192697	0.207868196165987	0.470440646071821	0.20812177076475	0.396301188903567	0.0253389078930698	0.141518454771467	0.0249843847595253	0.0149880095923261	0.010776442696266	0	0.0487757291971515
d__Bacteria;p__Bacteroidota;c__Bacteroidia;o__Bacteroidales;f__Prevotellaceae;__	27.0914738002204	10.7615018508726	12.127181750128	0.974527209571594	6.92241441182804	1.10018336389398	8.96537650499966	18.0859723245087	9.39585973806506	15.9159525479552	11.1689148750058	7.06423296642051	8.46905537459283	7.60218130770477	8.8688429419908	5.27665317139001	4.88764419550577	3.09404427051486	0.0110485029278533	11.0656303178034	18.1895366701706	6.4033512866547	6.34030721546105	17.8424161373008	13.556089560209	23.2365472621114	6.76588121813422	9.00778598522659	5.82769805926659	8.55996222851747	8.30633284241532	2.78178205477851	14.1916065648248	14.6340797378482	8.62262038073908	9.56665877338385	2.98520505219572	11.2376750258881	7.81430441142505	19.1835241231509	19.0835946479785	5.07903247847675	2.3945267958951	5.08701472556894	11.0555902560899	2.18075539568345	8.19009644916213	0.648352883858637	1.99980489708321
d__Bacteria;p__Bacteroidota;c__Bacteroidia;o__Bacteroidales;f__Prevotellaceae;g__Alloprevotella	0.88668470093177	4.83870967741936	1.59568180922738	0	0	2.14202367061177	0.374124209237467	2.07759990697314	0	1.46076667378244	0.018415358408913	0.102178254609633	0.930665425779432	0.0701905944603423	0	1.23819163292848	0	0.0305735599853247	0.00736566861856885	0.0137975440371614	0.610495673971052	0	0.00911618578786636	1.73854898027416	0	2.55641470727474	2.86619815350696	0.0439209423038531	0.0109956567155973	0.56657223796034	0	2.9064557603148	0	1.2998361551065	0.730317931739617	0.893068570075437	0.0100828812841558	1.06703885462158	2.67919008391716	0	1.305085313187	1.53965289482075	0	4.79250334672022	0	0.224820143884892	0.479551699983835	0	0
d__Bacteria;p__Bacteroidota;c__Bacteroidia;o__Bacteroidales;f__Prevotellaceae;g__Prevotellaceae_UCG-001	3.28624386334035	0.0925436277102062	3.06922501083488	0.106136626785025	4.64724036460203	2.36706117686281	0.755050676824706	1.24423427264623	0.278833967046895	3.54365527126346	0.0874729524423369	2.84705773071385	0.155110904296572	0.0485934884725447	0.969052829009065	2.53711201079622	0.18003600720144	0.125351595939831	0.0736566861856885	0.478314859954928	0.78030241772459	0.259325753042091	0.237020830484525	1.03087038894461	0.0114429568600526	0.678554521066751	0.537412153782555	0.650828508684368	0.307878388036726	0.882908404154863	0.39974752787713	0.105193439046246	0.261230052813902	2.52594210813763	1.41194800136326	4.11352795913535	11.2390516714056	4.08806447255864	4.68088382477481	0.465213527782134	1.57011973976409	2.72855646153145	0.114025085518814	5.30502964237904	0.156152404747033	0.187350119904077	0.571151462902096	0.0524678634336469	0.360940396058921
d__Bacteria;p__Bacteroidota;c__Bacteroidia;o__Bacteroidales;f__Rikenellaceae;__	1.18224626790903	0.370174510840825	0.315196406760963	1.37012736395214	0.0502404363740759	0.0791798633105518	1.57132167879736	1.04655219194542	0.439374735952683	0.0365954072763868	3.34238755121772	2.58696762807115	3.8674318804612	1.57118946061228	2.43826195686152	0.340755735492578	1.66033206641328	4.002079002079	2.68110337715906	3.06305477624983	1.82340098649632	4.0295232395771	3.0903869820867	1.4766521787585	0.0190715947667544	0.946820261953606	0.682100041339397	2.73507686164903	1.6493485073396	2.01133144475921	3.62297496318115	1.80387267697822	2.18070304957692	0.0409612233752048	1.12468961487901	0.0202970129562599	0.0618416718761553	0.162081851334924	0.0230964662406652	1.59949819664419	0.344823738157146	1.011251309616	1.60902065120993	0.00764964620386307	3.46658338538414	6.27997601918465	2.02058300554987	5.20556159352397	7.10662374402497
d__Bacteria;p__Bacteroidota;c__Bacteroidia;o__Bacteroidales;f__Rikenellaceae;g__Alistipes	1.88858831780383	7.39026969857218	2.28123399393247	9.32072558857584	12.4991028493505	13.2105350891815	1.78899394599007	2.77917748749952	6.1596958174905	4.08038791131713	8.08894618111505	2.31294412707259	2.61620391913552	2.73743318395335	4.19774036529273	2.30769230769231	5.40774821630993	5.36565977742448	3.88170736198578	2.02823897346272	3.56189860111587	4.0295232395771	2.28360453986052	4.59155243508303	2.73486668955258	3.16395770869497	3.27959211795508	2.69115591934518	7.90587717851449	4.1643059490085	3.48411529560278	10.8583005415514	3.02118234993469	2.06990715456035	2.02054627781294	3.99851155238321	8.44811013195131	3.0570438071226	5.72792362768497	1.92880664889446	2.33062905223689	1.51232177834465	1.58368174331686	5.42359915853892	3.19175515302936	4.26408872901679	3.5777789751603	10.8870816624817	1.77543654277631
d__Bacteria;p__Bacteroidota;c__Bacteroidia;o__Bacteroidales;f__Rikenellaceae;g__Rikenella	0.500951808436029	1.00475938656795	0.67767227453607	1.81397143959861	0.45934113256298	0.191698616436073	1.03394326916536	0.922516376603745	1.51246303337558	0.173828184562837	1.69881681322223	0.2833124332358	2.54898919394033	0.496733437719346	1.64783637743938	0.377867746288799	1.82703207308128	1.23211446740859	0.493499797444113	0.735869015315274	2.28026198754751	1.37642130460802	1.01189662245317	1.75526579739218	0.47678986916886	1.25453684708853	0.930136420008268	1.70892393691356	1.41294188795426	1.63361661945231	3.07174416158216	2.79736626797055	0.193083082514623	0.0737302020753686	0.593991917814889	2.36121917391157	0.727311836630436	0.0990500202602314	1.50127030564324	1.56290836861638	0.493800984254165	2.7057805311347	0.367414164449512	1.31956397016638	2.12367270455965	2.1507793764988	1.25006735276685	1.42038001723944	1.90225343868891
d__Bacteria;p__Bacteroidota;c__Bacteroidia;o__Bacteroidales;f__Rikenellaceae;g__Rikenellaceae_RC9_gut_group	1.1221320508967	0.832892649391856	0.236397305070722	1.57275183326901	0.168664322112969	2.11701950325054	0.619005509829263	1.48842978410016	0.959019856358259	0.152480863651612	0.879333364025598	3.77130648831917	0.785895248435965	10.8147508233897	1.75947840843121	4.78070175438597	1.25358405014336	2.589580530757	0.699738518764041	2.01904061077128	4.59286811676235	0.638340315180531	0.756643420392908	0.328764069987741	0.236487775107754	1.33343853558466	2.16342841394516	0.9183469754442	2.78739897740393	1.62417374881964	1.61161371765201	0.74804223321775	1.66392185814072	0.0819224467504096	2.62427576805102	3.06823179188796	2.48374975633037	0.130565935797578	1.0624374470706	1.41654905650515	2.26311501936146	1.79474331526443	0.152033447358419	5.69133677567413	1.14928169893816	1.55125899280576	1.84815992240961	1.91132931079714	0.570676031606673
d__Bacteria;p__Bacteroidota;c__Bacteroidia;o__Bacteroidales;f__Rs-E47_termite_group;g__Rs-E47_termite_group	0.110209397855926	0.542041248016922	0.263976990662306	1.53415669625627	0.00717720519629656	0.0791798633105518	0.428542276035644	0.0116283576882825	0.718208702999578	0.0121984690921289	3.31936835320657	0.236867772049603	0.858280337107699	0.63711462664003	0.727906042066717	0.229419703103914	0.520104020804161	1.84970037911214	0.740249696166169	0.519707492066412	0.0283011239589229	0.398962696987832	0.592552076211313	0.300902708124373	0.717091963229965	0	0.440953562077994	0.610900379317229	2.65545109681676	0.873465533522191	0.942562592047128	4.48435734600849	0.102220455448918	0.00819224467504096	0.292127172695847	0.720543959947228	0.334751658633971	0.00900454729638467	0.415736392331973	0.444305054623386	0.0546807869569584	0.186762629253405	1.69770682883568	0.240963855421687	0.262336039975016	1.01169064748201	0.010776442696266	1.51032492598284	1.27304653204565
d__Bacteria;p__Bacteroidota;c__Bacteroidia;o__Bacteroidales;f__Tannerellaceae;__	0.36068530207394	0	0.256097080493282	0	0.653125672862987	0.737622937156193	0.054418066798177	0.03100895383542	0.0168990283058724	0.558079960964899	0	0.0232223305930983	0.0103407269531048	0	0	0.448717948717949	0.0400080016003201	0	0	0	0.0606452656262634	0	0.00911618578786636	0.0111445447453472	0.404317809055193	0.0157803376992268	0	0	0.016493485073396	0.0330500472143532	0.0168314748579844	0.00779210659601823	0.102220455448918	0.931185144729656	0.043819075904377	0.0304455194343899	0.0322652201092984	0.742875151951736	0.0538917545615521	0.0104542365793738	0.197520393701666	0.0637726051109188	0	0.688468158347676	0	0	0.102376205614527	0	0.0146327187591454
d__Bacteria;p__Bacteroidota;c__Bacteroidia;o__Bacteroidales;f__Tannerellaceae;g__Parabacteroides	5.30007013325318	1.07086197778953	4.32607068279422	0.434195291393285	3.63166582932606	3.82147024504084	3.58479015032991	2.60862824140471	0.616814533164343	6.13582995334086	0.957598637263478	2.84241326459524	0.915154335349775	1.54959235462448	0.808288304380833	2.54385964912281	3.17396812695873	3.79112143818026	0.441940117114131	3.18263349123856	3.04843535214684	0.518651506084181	2.08304845252746	1.91128942382704	9.72651333104474	3.70837935931829	0.551191952597492	1.26572170093831	0.57727197756886	2.97450424929179	1.89354092152325	0.299996103946702	2.43057527400761	4.68596395412343	3.18418618238473	1.31592300666419	1.91843621233204	3.21912565845752	1.00084687042882	1.49495583085045	7.52307194429255	3.42094474559286	0.240719624984163	1.87033849684452	0.505933791380387	0.532074340527578	3.0874508324802	0.918187610088821	0.141449614671739
d__Bacteria;p__Bacteroidota;c__Bacteroidia;o__Flavobacteriales;f__Weeksellaceae;__	0	0	0	0	0	0.0166694449074846	0	0	0	0.00609923454606447	0	0.013933398355859	0	0	0	0	0	0	0	0	0	0	0	0	0	0	0	0	0	0	0	0	0	0	0	0	0	0	0	0.0209084731587476	0	0	0	0	0	0	0	0	0
d__Bacteria;p__Campilobacterota;c__Campylobacteria;o__Campylobacterales;f__Helicobacteraceae;g__Helicobacter	1.15719867748723	10.695399259651	2.14727552105906	3.56040138942493	6.03961817268356	2.65460910151692	7.33283450105435	11.8376681266716	10.0422475707647	1.13140800829496	4.98135444961098	2.33616645766569	3.3348844423763	2.52146212407537	14.5134640289376	2.82388663967611	9.11515636460625	21.3158860217684	32.1953375317644	4.24044520075427	12.4686666127598	3.61061240773988	6.04858927024933	5.03733422489691	3.4634016096426	0.804797222660565	5.65660741353176	6.52824915152725	10.2919346857991	2.07743153918791	7.54470860509152	21.6425760704406	0.533817934011017	1.25614418350628	2.26885437460441	3.75494739690809	0.692357848178695	2.65634145243348	5.87420124720918	3.30353875908212	1.72690852685496	4.49141347424042	11.6812365387052	2.59323006310958	13.054341036852	33.2583932853717	14.6559620669217	22.2126447550875	6.86762267095893
d__Bacteria;p__Cyanobacteria;c__Cyanobacteriia;o__Chloroplast;f__Chloroplast;g__Chloroplast	0.0100190361687206	0	0	0	0	0	0	0	0	0	0.0138115188066848	0	0	0.026996382484747	0	0	0	0.0366882719823896	0.025779840164991	0	0	0	0	0	0.0190715947667544	0	0	0	0	0	0	0.00779210659601823	0	0	0	0.01014850647813	0	0	0	0	0	0	0.0253389078930698	0	0	0.0449640287769784	0	0.0374770453097478	0.0097551458394303
d__Bacteria;p__Cyanobacteria;c__Vampirivibrionia;o__Gastranaerophilales;f__Gastranaerophilales;g__Gastranaerophilales	0	0.0793231094658911	0.208817619479138	0.0675414897722887	0.735663532620398	0.650108351391899	0.054418066798177	0.178301484553665	0.0253485424588086	0.344606751852642	0.248607338520326	0.0743114578979146	0.103407269531048	0	0.133970437190193	0.65114709851552	0.18003600720144	0.201785495903143	0.0441940117114131	0.151772984408775	0.0606452656262634	0.0997406742469579	0.241578923378458	0.200601805416249	0.0190715947667544	0.0552311819472937	2.83174865646962	0.0878418846077061	0.148441365660564	0.0991501416430595	0.0126236061434883	0.0701289593641641	0.0965415412573116	0.139268159475696	0.355421393446614	0.11163357125943	0.56060819939906	0.027013641889154	0.277157594887982	0.21953896816685	0.166274229726261	0.332528583792648	0.202711263144559	0.114744693057946	0.0124921923797626	0.0674460431654676	0.0377175494369309	0.281077839823108	0.204858062628036
d__Bacteria;p__Deferribacterota;c__Deferribacteres;o__Deferribacterales;f__Deferribacteraceae;g__Mucispirillum	0.0200380723374411	1.9169751454257	0.0590993262676806	2.40254727904284	0.118423885738893	0.129188198033006	2.00666621318278	3.98077444862204	5.03591043514998	0	0.225588140509185	0.218289907575124	0.620443617186288	0.0701905944603423	5.7294690305006	0.0303643724696356	3.85410415416417	1.46753087929559	17.9869627665451	0.933633813181254	3.36379073340341	3.83004189108318	1.0985003874379	0.300902708124373	0.453903955448755	0.0710115196465204	1.82582334297919	1.21381513276103	1.20952223871571	0.16052880075543	1.4012202819272	3.28826898351969	0.0851837128740985	0.00546149645002731	0.340815034811821	0.14207909069382	0.026215491338805	0.0495250101301157	0.115482331203326	0.836338926349903	0.0172969836292419	1.13879651983784	3.30672748004561	0.0535475234270415	1.56152404747033	4.55635491606715	6.49280672450024	0.745793201663981	0.848697688030436
d__Bacteria;p__Desulfobacterota;c__Desulfovibrionia;o__Desulfovibrionales;f__Desulfovibrionaceae;__	0	0	0.0748591466057287	0.0289463527595523	0	0.029171528588098	0.0884293585470376	0.03100895383542	0.105618926911703	0	0.00920767920445652	0	0.0361925443358668	0	0.0312597686777118	0.0067476383265857	0.01333600053344	0.0183441359911948	0	0.0459918134572046	0.00808603541683513	0.0598444045481747	0.0638133005150645	0	0.00762863790670176	0	0.0482292958522806	0.0159712517468557	0.016493485073396	0.0141643059490085	0.0252472122869766	0	0	0	0.0097375724231949	0	0.0107550733697661	0.0225113682409617	0	0.052271182896869	0.00111593442769303	0.0455518607935134	0.0506778157861396	0	0.0124921923797626	0.0149880095923261	0.0700468775257288	0.0637109770265712	0.0585308750365818
d__Bacteria;p__Desulfobacterota;c__Desulfovibrionia;o__Desulfovibrionales;f__Desulfovibrionaceae;g__Desulfovibrio	0	0.0396615547329455	0.00787991016902407	0.598224623697414	0.0179430129907414	0.125020836806134	0.496564859533365	0.0930268615062599	0.295732995352767	0	0.0874729524423369	0.176489712507547	0.248177446874515	0.0215971059877976	0.334926092975483	0.0236167341430499	0.393412015736481	0.0183441359911948	0.327772253526314	0.257554155360346	0.0727743187515161	0.777977259126272	0.984548065089567	0.117017719826145	0.0457718274402106	0.063121350796907	0.0757888934821552	0.303453783190258	0.131947880587168	0.0708215297450425	0.883652430044183	0	0.0454313135328525	0.00546149645002731	0.111982082866741	0.0270626839416799	0.0329374121949088	0.0900454729638467	0.0230964662406652	0.256128796194658	0.00557967213846514	0.0956589076663782	0.456100342075257	0.00764964620386307	0.287320424734541	0.374700239808153	0.393340158413708	0.0374770453097478	0.707248073358697
d__Bacteria;p__Desulfobacterota;c__Desulfovibrionia;o__Desulfovibrionales;f__Desulfovibrionaceae;g__uncultured	0.861637110509969	0.846113167636171	2.62795004136953	5.79891933616364	1.39596641067968	1.07517919653276	1.91143459628597	1.6357223148184	3.1389945078158	0.164679332743741	1.20160213618158	0.13468951743997	4.25003877772607	0.205172506884077	0.924396016612334	1.00877192982456	3.28065613122624	1.12816436345848	0.637130335506206	0.864646092995447	2.01746583650036	3.90983443048075	1.23980126714982	0.813551766410342	0.900179272990808	1.68849613381726	2.74217996417252	0.870433220203633	2.02869866402771	0.897072710103871	2.1586366505365	1.13375150972065	0.590607075927083	0.477880939377389	0.74492429037441	0.920131254017117	0.803269542304409	1.36869118905047	0.331049349449534	1.29632533584235	0.454185312071063	1.79018812918508	2.38185734194856	1.10537387645821	1.91130543410369	2.86270983213429	3.08206261113207	0.356031930442604	2.49731733489416
d__Bacteria;p__Firmicutes;c__Bacilli;o__Acholeplasmatales;f__Acholeplasmataceae;g__Anaeroplasma	0.52599939885783	0.978318350079323	0.0236397305070722	0.0289463527595523	0.25120218187038	2.49208201366894	0.306101625739746	0.0271328346059925	0.811153358681876	0.201274740020127	1.10492150453478	0.306534763828898	0.170621994726229	0.674909562118676	0.495690617603715	2.10863697705803	0.0666800026672001	2.1279197749786	0.0220970058557066	0.0919836269144092	0.0525592302094283	0	0.182323715757327	0.0724395408447565	1.13285272914521	0.575982326021777	1.57778696431032	0.0878418846077061	2.04519214910111	0.722379603399433	0.281927203871239	3.08957026532123	0.329377023113181	0.103768432550519	0.472272262524953	1.65082372044248	1.2038960253282	1.61181396605286	2.00939256293787	1.41654905650515	0.00167390164153954	1.05224798433016	0.468769796021791	0.726716389366992	0.0499687695190506	0.0224820143884892	0.5064928067245	0.783270246973729	0.307287093942054
d__Bacteria;p__Firmicutes;c__Bacilli;o__Bacillales;f__Bacillaceae;g__Bacillus	0	0	0	0	0	0	0.0612203251479491	0	0	0.0121984690921289	0	0	0	0.118784082932887	0	0	0	0.0183441359911948	0	0.110380352297291	0	0	0.0227904644696659	0	0	0	0	0	0.0109956567155973	0	0.0757416368609299	0	0	0.00546149645002731	0.0292127172695847	0	0	0.013506820944577	0	0	0	0.00911037215870268	0	0	0	0	0	0	0
d__Bacteria;p__Firmicutes;c__Bacilli;o__Bacillales;f__Bacillaceae;g__Terribacillus	0	0	0	0	0	0	0	0	0	0	0.0138115188066848	0	0	0.0377949354786459	0	0	0	0	0	0	0	0	0.0136742786817995	0	0	0	0	0	0	0	0	0	0	0	0	0	0	0	0	0	0.00111593442769303	0	0	0	0	0	0	0.0299816362477982	0.0097551458394303
d__Bacteria;p__Firmicutes;c__Bacilli;o__Erysipelotrichales;f__Erysipelatoclostridiaceae;g__Candidatus_Stoquefichus	0.0400761446748823	0	0.00787991016902407	0	0	0.0125020836806134	0	0.0775223845885499	0	0.039645024549419	0	0	0	0	0	0	0	0.00611471199706494	0	0	0.0242581062505054	0	0	0	0	0	0	0	0	0	0	0.00779210659601823	0.0454313135328525	0	0	0.165758939142789	0.0396593330510127	0	0.0384941104011086	0	0.0541228197431119	0	0	0.00764964620386307	0	0.0224820143884892	0.010776442696266	0	0
d__Bacteria;p__Firmicutes;c__Bacilli;o__Erysipelotrichales;f__Erysipelatoclostridiaceae;g__Coprobacillus	0.0400761446748823	0	0.177297978803042	0	0.714131917031508	0.591765294215703	0.0204067750493164	0.007752238458855	0	1.17105303284438	0	0.041800195067577	0	0	0	0.0472334682860999	0	0.00917206799559741	0	0	0	0	0	0	0	0	0	0	0	0	0	0.00779210659601823	0.107899369640525	1.53468050245767	0	0.392408917154359	0.0759577056739734	0.157579577686732	0.0230964662406652	0	2.38028813426923	0	0	0.0994454006502199	0	0.134892086330935	0.0161646640443989	0.00749540906194956	0
d__Bacteria;p__Firmicutes;c__Bacilli;o__Erysipelotrichales;f__Erysipelatoclostridiaceae;g__Erysipelatoclostridiaceae	0	0	0	0	0	0	0	0	0	0	0	0	0	0	0	0	0	0	0	0	0	0	0	0	0	0	0	0	0	0	0	0	0	0	0	0	0	0	0	0.0104542365793738	0	0.00911037215870268	0	0	0.0437226733291693	0	0	0	0
d__Bacteria;p__Firmicutes;c__Bacilli;o__Erysipelotrichales;f__Erysipelatoclostridiaceae;g__Erysipelatoclostridium	0.195371205290051	0	0.102438832197313	0	0.218904758487045	0.2167027837973	0.0204067750493164	0.131788053800535	0.00844951415293621	0.0823396663718703	0.179549744486902	0.116111652965492	0.0930665425779432	3.33135359861779	0	0.0742240215924427	0.0466760018670401	0	0	0.124177896334452	0.0485162125010108	0	0.0136742786817995	0	0.202158904527597	0	0.0137797988149373	0	0.0109956567155973	0	0.00841573742899221	0	1.16417740927935	0.144729655925724	0	0.246946990967829	0.0107550733697661	0.112556841204808	0	0.0156813548690607	0.104339868989298	0.0318863025554594	0	0.202715624402371	0.724547158026234	0.0674460431654676	0.172423083140255	0	0
d__Bacteria;p__Firmicutes;c__Bacilli;o__Erysipelotrichales;f__Erysipelotrichaceae;__	0.0300571085061617	0.0264410364886304	0.00787991016902407	0.0289463527595523	0	0.0125020836806134	0.0612203251479491	0.01550447691771	0.0929446556822983	0.0152480863651612	0.115095990055706	0	0.0827258156248384	0.0485934884725447	0.0625195373554236	0.0269905533063428	0.15336400613456	0.207900207900208	0.0147313372371377	0.19776479786598	0.0808603541683513	0	0.050139021833265	0.039005906608715	0	0.0315606753984535	0.234256579853934	0.107805949291276	0.0989609104403761	0.0236071765816808	0.0126236061434883	0.0428565862781003	0.153330683173377	0	0.0243439310579872	0.324752207300159	0.0221823388251427	0	0.0692893987219955	0.0156813548690607	0.0786733771523585	0.0865485355076755	0.0886861776257443	0.252438324727481	0.106183635227983	0.861810551558753	0.140093755051458	0.0712063860885208	0.165837479270315
d__Bacteria;p__Firmicutes;c__Bacilli;o__Erysipelotrichales;f__Erysipelotrichaceae;g__Dubosiella	0	0	0.00787991016902407	0	0	0	0	0.0581417884414125	0	0	0	0	0.0155110904296572	0	0	0.0067476383265857	0	0	0	0	0.0161720708336703	0	0	0	0	0	0.0482292958522806	0	0	0	0.0252472122869766	0	0.0113578283832131	0	0	0	0	0	0	0.0209084731587476	0.059702491881577	0	0	0	0	0.0299760191846523	0	0	0
d__Bacteria;p__Firmicutes;c__Bacilli;o__Erysipelotrichales;f__Erysipelotrichaceae;g__Faecalibaculum	0	0	0	0	0	0	0.0272090333990885	0	0	0.0152480863651612	0	0	0	0	0	0	0	0	0	0	0	0	0	0	0	0	0.0206696982224059	0	0	0	0	0	0.0113578283832131	0.00546149645002731	0	0	0	0.00900454729638467	0	0	0	0	0	0	0	0	0	0	0
d__Bacteria;p__Firmicutes;c__Bacilli;o__Erysipelotrichales;f__Erysipelotrichaceae;g__Faecalitalea	0.0651237350966837	0	0.0748591466057287	0	0	1.09601600266711	0.0136045166995443	0	0	0.0304961727303223	0	0.0371557289489573	0	0	0	0.1417004048583	0	0	0	0	0.109161478127274	0	0	0	0	0.0315606753984535	0	0	0	0	0	0	0	0.0573457127252867	0	1.05206183823281	0.170064597659427	0.0540272837783081	0.138578797443991	0	0.798451083014362	0	0	0.508701472556894	0	0	0.0538822134813298	0	0
d__Bacteria;p__Firmicutes;c__Bacilli;o__Erysipelotrichales;f__Erysipelotrichaceae;g__Holdemania	0.100190361687206	0	0.165478113549506	0	0	0.141690281713619	0.0748248418474934	0.29458506143649	0	0.332408282760514	0.0138115188066848	0.0185778644744787	0.0568739982420764	0	0.0357254499173849	0.0978407557354926	0	0.00611471199706494	0	0.0919836269144092	0.0161720708336703	0	0	0.0167168171180207	0	0	0	0.0239568776202835	0.0384847985045907	0.0330500472143532	0.0420786871449611	0.0818171192581914	0	0.510649918077553	0.0340815034811821	0.12178207773756	0.231906269535582	0.21160686146504	0.307952883208869	0.0261355914484345	0.231556393746304	0.0865485355076755	0	0.390131956397017	0	0.0299760191846523	0	0.0149908181238991	0
d__Bacteria;p__Firmicutes;c__Bacilli;o__Erysipelotrichales;f__Erysipelotrichaceae;g__Turicibacter	0.160304578699529	0	0.244277215239746	0.0289463527595523	0	0.112518753125521	0.0612203251479491	0.158920888406527	0	0.0091488518190967	0	0.0325112628303376	0.511865984178688	0	0	0.205802968960864	0	0.770453711630182	0.0773395204949729	0	0.117247513544109	0	0.0957199507725967	0.557227237267358	0	0.0236705065488401	0.124018189334436	0	0	0.547686496694995	0.0757416368609299	0	0	0.00546149645002731	0.0243439310579872	0.0575082033760698	0.0120994575409869	0	0.0153976441604435	0.177722021849354	0.00502170492461863	0.0318863025554594	0.114025085518814	0	0	2.99760191846523	0.102376205614527	0.00749540906194956	0.0731635937957272
d__Bacteria;p__Firmicutes;c__Bacilli;o__Erysipelotrichales;f__Erysipelotrichaceae;g__[Clostridium]_innocuum_group	0	0	0	0	0.750017943012991	0.10835139189865	0	0	0	0	0	0	0	0	0	0	0.02667200106688	0	0	0	0	0	0	0	0.339474386848228	0	0	0	0	0	0	0	0.0113578283832131	0	0	0	0.000672192085610384	0	0	0	0.0106013770630838	0	0	0.0152992924077261	0	0	0.010776442696266	0	0
d__Bacteria;p__Firmicutes;c__Bacilli;o__Erysipelotrichales;f__Erysipelotrichaceae;g__uncultured	0	0.0264410364886304	0	0.0289463527595523	0	0	0.0204067750493164	0.0581417884414125	0.0168990283058724	0	0.0230191980111413	0.00928893223723933	0	0.0107985529938988	0.00893136247934622	0	0	0	0.0110485029278533	0.133376259025893	0	0	0	0	0	0	0.0688989940746865	0	0	0.0141643059490085	0	0.0116881598940274	0	0	0.0097375724231949	0.01353134197084	0	0	0	0	0.00669560656615817	0	0	0.00764964620386307	0.193628981886321	0.0599520383693046	0.0215528853925319	0	0
d__Bacteria;p__Firmicutes;c__Bacilli;o__Izemoplasmatales;f__Izemoplasmatales;g__Izemoplasmatales	0	0	0.157598203380481	0	0	0.445907651275213	0	0	0	0.253118233661675	0	0	0	0	0	0.161943319838057	0	0	0	0	0	0	0	0	0	0	0	0	0	0	0	0	0	0.0928454396504642	0	0	0	0.27013641889154	0	0	0	0	0	0	0	0	0	0	0
d__Bacteria;p__Firmicutes;c__Bacilli;o__Lactobacillales;f__Enterococcaceae;g__Enterococcus	0	0	0.106378787281825	0	0	0.0125020836806134	0.523773892932454	0.0193805961471375	0	0.0579427281876125	0.0460383960222826	0.083600390135154	0.0155110904296572	0.0647913179633929	0.00893136247934622	0	0	0.0764338999633117	0.405111774021287	0.533505036103574	0	0	0	0.128162264571492	0.0190715947667544	0	0	0	0	0.084985835694051	0.361876709446665	0	0	0.0464227198252321	0.180145089829106	0.01014850647813	0.00470534459927269	0.0495250101301157	0	0.0888610109246772	0.00836950820769772	0	0	0	0	0.299760191846523	0	0.0974403178053442	0
d__Bacteria;p__Firmicutes;c__Bacilli;o__Lactobacillales;f__Lactobacillaceae;g__Lactobacillus	0.731389640316602	0.859333685880486	0.299436586422915	0.58857583944423	0.12560109093519	0.0750125020836806	0.482960342833821	0.732586534361797	0.295732995352767	0.170778567289805	0.174945904884674	2.12716548232781	0.12925908691381	0.356352248798661	0.147367480909213	0.182186234817814	1.65366406614656	2.88614406261465	10.5439546274813	0.515108310720692	0.557936443761624	1.57590265310194	0.647249190938511	0.84141312827371	0.534004653469123	0.118352532744201	0.399614165633182	0.698742263924935	0.170432679091759	0.439093484419263	1.59899011150852	0.202594771496474	0.56221250496905	0.0600764609503004	0.404109255562588	0.964108115422347	0.248038879590232	0.0720363783710774	0.84687042882439	0.507030474099629	0.344265770943299	0.0637726051109188	2.95198276954263	0.0611971696309046	0.649594003747658	0.95173860911271	1.18002047524112	1.51407263051381	1.29255682372451
d__Bacteria;p__Firmicutes;c__Bacilli;o__Lactobacillales;f__Listeriaceae;g__Listeria	0	0	0	0	0	0.00833472245374229	0	0	0.0211237853823405	0	0	0	0	0	0	0.0168690958164642	0	0	0	0	0	0	0	0	0	0	0	0	0	0.00944287063267233	0	0	0	0	0	0.0169141774635499	0.00336096042805192	0	0	0.0313627097381214	0	0.013665558238054	0	0	0	0	0	0	0
d__Bacteria;p__Firmicutes;c__Bacilli;o__Lactobacillales;f__Streptococcaceae;g__Lactococcus	0.120228434024647	0.118984664198837	0.0315196406760963	0.0192975685063682	0.0179430129907414	0.0166694449074846	0.0136045166995443	0.120159696112252	0.0168990283058724	0.0091488518190967	0.138115188066848	0.0510891273048163	0.051703634765524	0.0593920414664435	2.25516902603492	0.0067476383265857	0.0933520037340801	0.00611471199706494	0.0184141715464221	0	0.0161720708336703	0	0.0820456720907972	0.0111445447453472	0	0.0789016884961338	0.0482292958522806	1.18187262926732	0.0769695970091814	0	0.0210393435724805	0.128569758834301	0	0	0.0243439310579872	0.0608910388687798	0.00941068919854538	0	0.115482331203326	0	0.0106013770630838	0	0.0380083618396047	0.944731306177089	0	0.0524580335731415	0.0161646640443989	0.157403590300941	0.112184177153448
d__Bacteria;p__Firmicutes;c__Bacilli;o__Lactobacillales;f__Streptococcaceae;g__Streptococcus	0.0100190361687206	0	0	0	0.00717720519629656	0	0.0136045166995443	0.007752238458855	0.00844951415293621	0.0152480863651612	0	0.0325112628303376	0.0155110904296572	0	0	0	0	0.0122294239941299	0.0589253489485508	0	0	0	0	0	0	0	0	0.00798562587342783	0	0	0	0	0	0	0	0.0270626839416799	0.00604972877049346	0	0.0153976441604435	0	0.00557967213846514	0.00911037215870268	0	0.00764964620386307	0	0	0	0.0112431135929243	0
d__Bacteria;p__Firmicutes;c__Bacilli;o__Mycoplasmatales;f__Mycoplasmataceae;g__Ureaplasma	1.3876365093678	0.436277102062401	0.0118198652535361	0.173678116557314	0.660302878059284	0	0	0.0116283576882825	0.0253485424588086	0.0365954072763868	0.60770682749413	0.301890297710278	0	0.172776847902381	0.0893136247934623	0.0134952766531714	0.21337600853504	3.63825363825364	0.736566861856885	0.0275950880743228	0.0202150885420878	0	0	0	0.423389403821948	0	0.213586881631528	0.107805949291276	0.0109956567155973	0	0	0.818171192581914	0.0511102277244591	0.0136537411250683	0.0730317931739617	0.622441730658638	0.337440426976413	0	0.369543459850643	0.052271182896869	0.0167390164153954	0	0.177372355251489	0.711417096959266	0.699562773266708	0	0.010776442696266	2.02750815125736	0.195102916788606
d__Bacteria;p__Firmicutes;c__Bacilli;o__RF39;f__RF39;g__RF39	0.0651237350966837	0.0264410364886304	0.0866790118592648	0	0	0.0208368061343557	0.0476158084484049	0.007752238458855	0	0.164679332743741	0.00920767920445652	0.0928893223723933	0.0568739982420764	0	0.0669852185950967	0.246288798920378	0.10668800426752	0.0550324079735845	0	0.059789357494366	0.0727743187515161	0	0.237020830484525	0.105873175080798	0	0.0157803376992268	0.213586881631528	0.0279496905569974	0.0219913134311947	0.0472143531633617	0.244056385440774	0.00779210659601823	0	0.0682687056253413	0.0340815034811821	0.0947193937958797	0.161998292632103	0.175588672279501	0.307952883208869	0.21953896816685	0.112151409983149	0.291531909078486	0.0886861776257443	0.172117039586919	0.131168019987508	0.0449640287769784	0	0.0524678634336469	0.0780411667154424
d__Bacteria;p__Firmicutes;c__Clostridia;__;__;__	0	0.0793231094658911	0.00787991016902407	0.0289463527595523	0	0	0.0136045166995443	0	0.0464723278411491	0.0579427281876125	0.460383960222826	0.00928893223723933	0.0361925443358668	0.0215971059877976	0.0446568123967311	0	0.0533440021337601	0.0489176959765195	0.00736566861856885	0.0137975440371614	0	0	0.050139021833265	0.0167168171180207	0.0495861463935614	0.063121350796907	0	0.0159712517468557	0.0714717686513827	0.00944287063267233	0.113612455291395	0.237659251178556	0	0.0136537411250683	0	0.0169141774635499	0.00201657625683115	0.0225113682409617	0.0307952883208869	0.0104542365793738	0	0	0.0633472697326745	0.0305985848154523	0.0499687695190506	0.0449640287769784	0	0.0299816362477982	0.126816895912594
d__Bacteria;p__Firmicutes;c__Clostridia;o__Christensenellales;f__Christensenellaceae;__	0	0	0.0157598203380481	0.0289463527595523	0	0.0125020836806134	0	0	0	0.00609923454606447	0	0	0	0	0	0.0067476383265857	0	0	0	0	0	0	0	0	0	0	0	0	0	0	0	0	0	0.0163844893500819	0	0.0202970129562599	0.00336096042805192	0	0	0	0.00948544263539074	0.013665558238054	0	0	0	0	0.010776442696266	0	0
d__Bacteria;p__Firmicutes;c__Clostridia;o__Christensenellales;f__Christensenellaceae;g__Christensenellaceae_R-7_group	0	0	0	0	0	0.029171528588098	0	0.007752238458855	0	0.0243969381842579	0	0.120756119084111	0.0103407269531048	0	0.0133970437190193	0.0404858299595142	0.01333600053344	0	0	0.00919836269144092	0.0121290531252527	0	0	0	0.0152572758134035	0	0.0482292958522806	0	0	0	0	0	0	0.0245767340251229	0.043819075904377	0.0270626839416799	0.0268876834244154	0.0495250101301157	0.0615905766417738	0.0156813548690607	0.0234346229815536	0.0227759303967567	0	0.0688468158347677	0	0	0	0	0
d__Bacteria;p__Firmicutes;c__Clostridia;o__Christensenellales;f__Christensenellaceae;g__uncultured	0.200380723374411	0	0.0196997754225602	0	0.875619033948181	0.0541756959493249	0	0.03100895383542	0	0.091488518190967	0	0	0	0	0	0.195681511470985	0.0333400013336	0	0	0	0.0202150885420878	0	0.050139021833265	0	0	0	0.234256579853934	0	0	0	0	0	0.0567891419160656	0.0518842162752594	0.0681630069623643	0.314603700822029	0.259466145045608	0.112556841204808	0.138578797443991	0	0.0825791476492841	0.0318863025554594	0	0.0994454006502199	0	0	0	0	0.034143010438006
d__Bacteria;p__Firmicutes;c__Clostridia;o__Clostridia_UCG-014;f__Clostridia_UCG-014;g__Clostridia_UCG-014	2.59993988578299	0.396615547329455	5.5986761750916	0.482439212659205	0	0.766794465744291	0.877491327120604	0.189929842241947	0.959019856358259	2.72940745936385	1.52387090833755	1.64878547210998	1.76309394550437	0.172776847902381	1.19233689099272	5.09109311740891	2.07374808294992	0.797969915616975	0.423525945567709	1.73849054868233	1.99725074795828	0.159585078795133	2.19700077487579	4.31851108882202	0	2.35127031718479	2.48036378668871	1.24176482331803	1.6713398207708	1.01983002832861	1.29181569535031	0.163634238516383	0.295303537963541	3.11851447296559	0.326208676177029	0.842326037684787	2.31839050327021	3.23713475305029	3.39518053737778	0.804976216611782	1.92721875662586	2.2001548763267	1.98910426960598	1.54140371007841	3.26670830730793	0.479616306954436	0.183199525836521	0.910692201026871	1.14135206321335
d__Bacteria;p__Firmicutes;c__Clostridia;o__Clostridia_vadinBB60_group;f__Clostridia_vadinBB60_group;g__Clostridia_vadinBB60_group	0.0851618074341248	1.38815441565309	0.220637484732674	0.501736781165573	0.886384841742625	0.225037506251042	0.170056458744303	0.255823869142215	0.414026193493874	0.128083925467354	2.14078541503614	0.013933398355859	0.454991985936611	0.323956589816964	0.245612468182021	0.202429149797571	0.433420017336801	2.8158248746484	0.335137922144883	0.335740238237594	0.105118460418857	0.339118292439657	0.205114180226993	0.395631338459824	0.854407445550597	0.0552311819472937	0.420283863855588	0.179676582152126	1.69882896255979	0.335221907459868	0.30296654744372	3.98955857716134	0.0851837128740985	0.122883670125614	0.223964165733483	0.480362639964819	0.24535011124779	0.13506820944577	0.207868196165987	0.360671161988396	0.0708618361585073	0.186762629253405	0.418091980235652	0.0917957544463569	0.724547158026234	0.104916067146283	0.204752411229053	2.079976014691	1.41449614671739
d__Bacteria;p__Firmicutes;c__Clostridia;o__Clostridiales;f__Clostridiaceae;g__Candidatus_Arthromitus	0.626189760545036	0.74034902168165	0	0.54033191817831	0.279911002655566	0	0	0	0	0.0182977036381934	0.488006997836196	0.269379034879941	0.0361925443358668	0.388747907780357	0.20095565578529	0.0168690958164642	0.01333600053344	3.02066772655008	1.57257025006445	0.00919836269144092	0	0.139636943945741	0.0136742786817995	0	0.457718274402106	0	0	0.0359353164304252	0.0714717686513827	0	0.00841573742899221	0.299996103946702	0.090862627065705	0.0109229929000546	0.0389502896927796	0.591996211224248	0.208379546539219	0.0180090945927693	0.554315189775964	0	0.0234346229815536	0	0.304066894716838	0.221839739912029	0.0374765771392879	0.0224820143884892	0	3.11059476070907	0.0829187396351575
d__Bacteria;p__Firmicutes;c__Clostridia;o__Clostridiales;f__Clostridiaceae;g__Clostridium_sensu_stricto_1	3.90241458771666	0.105764145954521	0.00787991016902407	0.0192975685063682	0	0.00833472245374229	0.0476158084484049	0.0116283576882825	0.0126742712294043	0.00609923454606447	0	0.264734568761321	0	1.45780465417634	0.00893136247934622	0.0101214574898785	0.0866840034673601	3.80946557417146	0.198873052701359	0	0	0.0997406742469579	0	0	0	0	0	0.0239568776202835	0	0	0.00841573742899221	0.0467526395761094	0	0.0109229929000546	0	0.531105172355468	0.143849106320622	0	1.07783509123104	0.0104542365793738	0.203658033053978	0	0.114025085518814	1.39223560910308	0.0437226733291693	0.29226618705036	0.0431057707850639	2.5859161263726	0
d__Bacteria;p__Firmicutes;c__Clostridia;o__Lachnospirales;f__Lachnospiraceae;__	3.08586313996593	26.1766261237441	3.39230132776486	35.6522578155152	2.26799684202971	2.99216536089348	18.5769675532277	6.84522655916896	20.1732150401352	6.1968222988015	14.1890336540675	3.60875017416748	16.9587922030919	2.31089034069435	12.227035234225	8.71794871794872	27.5255051010202	6.05967958909135	8.16484366368357	17.4216989375891	2.92714482089432	30.0019948134849	10.7525411367884	14.3318845425164	9.16199412594881	4.02398611330283	15.5711726608791	17.0333399880216	7.24063994722085	12.9320113314448	15.2871870397644	11.6453033077493	2.26588676245102	3.88858547241944	8.84171576026097	12.7972666689219	6.52362419084878	7.82495160055828	14.827931326507	19.3298834352621	3.89070538215175	17.619459754931	30.0646142151273	5.54599349780073	24.9094316052467	3.03507194244604	17.5386604881729	10.6209946407825	13.5498975709687
d__Bacteria;p__Firmicutes;c__Clostridia;o__Lachnospirales;f__Lachnospiraceae;g__A2	0.0300571085061617	0	0.334896182183523	0.0868390582786569	0	0.0125020836806134	0.142847425345215	0.0581417884414125	0.0549218419940853	0	0	0.0325112628303376	0.0723850886717336	0	0.040191131157058	0	0.0866840034673601	0.0611471199706494	0.0478768460206975	0.0183967253828818	0.00808603541683513	0.618392180331139	0.0273485573635991	0.117017719826145	0	0	0	0.047913755240567	0.0769695970091814	0.0330500472143532	0.00841573742899221	0.0194802664900456	0	0	0.0292127172695847	0.01014850647813	0	0	0	0.637708431341801	0.0290142951200187	0.0637726051109188	0.329405802609907	0	0.0874453466583385	0.427158273381295	0.711245217953554	0.0712063860885208	0.0487757291971515
d__Bacteria;p__Firmicutes;c__Clostridia;o__Lachnospirales;f__Lachnospiraceae;g__ASF356	0.0150285542530809	0	0.0118198652535361	0	0	0	0.442146792735188	0.298461180665917	0.392902408111534	0	0	0	0.842769246678042	0	0.107176349752155	0.0101214574898785	0.453424018136961	0	0.136264869443524	0.340339419583314	0.129376566669362	0.857769798523838	0.0638133005150645	0.0334336342360415	0	0.110462363894587	0.220476781038997	0.29546815731683	0.280389246247732	0.0424929178470255	0.113612455291395	0	0.0681469702992788	0.0737302020753686	0.126588441501534	0	0.00537753668488307	0.013506820944577	0	0.60634572160368	0.196404459273973	0.227759303967567	0.557455973647536	0	0.324797001873829	0.134892086330935	1.10997359771539	0	0.0097551458394303
d__Bacteria;p__Firmicutes;c__Clostridia;o__Lachnospirales;f__Lachnospiraceae;g__Acetatifactor	0	0	0	0.0192975685063682	0	0	0.0408135500986327	0	0.0591465990705534	0.00609923454606447	0.138115188066848	0	0.0103407269531048	0	0	0	0	0.0917206799559741	0	0.0827852642229683	0	0.0199481348493916	0.0227904644696659	0.0111445447453472	0	0	0.00688989940746865	0.0638850069874226	0	0	0	0	0	0	0.0194751448463898	0	0	0	0	0.0365898280278083	0	0	0.0886861776257443	0	0.0249843847595253	0.0224820143884892	0.0862115415701277	0.393508975752352	0.0829187396351575
d__Bacteria;p__Firmicutes;c__Clostridia;o__Lachnospirales;f__Lachnospiraceae;g__Agathobacter	0	0	0	0	0	0	0	0	0	0	0	0	0	0	0	0	0	0	0	0	0	0	0	0	0	0	0	0	0	0	0	0.0623368527681459	0	0	0	0	0	0	0	0	0	0	0	0	0	0	0	0	0
d__Bacteria;p__Firmicutes;c__Clostridia;o__Lachnospirales;f__Lachnospiraceae;g__Blautia	0.0551046989279631	0.0264410364886304	0.114258697450849	0.289463527595523	0.111246680542597	0.191698616436073	0.408135500986327	0.03100895383542	0.405576679340938	0.0701411972797414	0.115095990055706	0.873159630300497	0.217155266015201	0.0593920414664435	0.47336221140535	0.067476383265857	0.966860038674402	0.265989971872325	0.0883880234228262	0.487513222646369	0.16576372604512	0.37901456213844	0.164091344181594	0.278613618633679	0	0.0789016884961338	0.372054568003307	0.36733879017768	0.274891417889934	0.236071765816808	0.0925731117189144	0.0623368527681459	0.0567891419160656	0.120152921900601	0.0584254345391694	0.801732011772267	0.636565905073034	0.0450227364819234	0.315651705289091	0.0209084731587476	0.326968787314057	0.150321140618594	0.924870138097048	0.868234844138459	0.249843847595253	0.532074340527578	0.150870197747723	0.161151294831915	0.0877963125548727
d__Bacteria;p__Firmicutes;c__Clostridia;o__Lachnospirales;f__Lachnospiraceae;g__Butyrivibrio	0	0	3.2071234387928	0	0	0	0.0204067750493164	0	0	2.09813668384618	0	0	0	0	0	0.0742240215924427	0	0.0183441359911948	0	0	0	0	0	0	0	0	0	0	0	0	0	0	0	3.13762971054069	0.0243439310579872	0.00338283549270999	0	4.74089415154653	0	0	0	0	0	0.00764964620386307	0	0	0	0.00374770453097478	0
d__Bacteria;p__Firmicutes;c__Clostridia;o__Lachnospirales;f__Lachnospiraceae;g__Lachnospiraceae_NK4A136_group	0.0651237350966837	1.50713907985193	2.4861116583271	1.8236202238518	0.0179430129907414	4.97999666611102	1.62573974559554	0.282956703748207	4.44444444444445	2.91848373029185	3.78435615303163	2.06214295666713	2.31115247401892	0.178176124399331	1.1119546286786	5.86369770580297	0.946856037874242	1.14650849944968	0.106802194969248	0.814055098192522	0.129376566669362	1.45621384400559	4.64013856602398	2.0673130502619	0.00762863790670176	0.931039924254379	1.06793440815764	1.73687362747055	2.22112265655066	1.58168083097262	1.22869766463286	0.767522499707796	0	4.58765701802294	0.964019669896295	3.41666384763709	8.44206040318081	8.44176309036063	9.01532065593964	3.03695572630809	2.72399593799868	3.25695804673621	1.87507918408717	4.84987569324919	0.94316052467208	0	0.468775257287569	0.790765656035678	6.12623158716223
d__Bacteria;p__Firmicutes;c__Clostridia;o__Lachnospirales;f__Lachnospiraceae;g__Lachnospiraceae_UCG-001	0	0	0.531893936409125	0.0096487842531841	0	0	0.306101625739746	0.1550447691771	0.549218419940853	0.00609923454606447	0	0.00928893223723933	0.0206814539062096	0	0.553744473719466	0.0371120107962213	0	0	0.0110485029278533	0	0	0	0	0.0111445447453472	0	0.449739624427963	0.0551191952597492	1.24575763625474	0.203419649238551	0	0	0	0	0	0	0	0	0	0	0.052271182896869	0.0909486558569818	0	0.0253389078930698	0	0.637101811367895	0.629496402877698	0.145481976399591	0.00749540906194956	0
d__Bacteria;p__Firmicutes;c__Clostridia;o__Lachnospirales;f__Lachnospiraceae;g__Lachnospiraceae_UCG-010	0	0	0	0	0	0	0	0.0116283576882825	0.00844951415293621	0	0	0	0	0	0	0	0	0	0	0	0	0	0	0	0	0	0	0	0	0	0	0	0	0	0	0	0	0	0	0	0	0	0.0253389078930698	0	0.0249843847595253	0	0	0	0
d__Bacteria;p__Firmicutes;c__Clostridia;o__Lachnospirales;f__Lachnospiraceae;g__Marvinbryantia	0.0100190361687206	0	0	0	0	0.0166694449074846	0	0	0	0.0121984690921289	0	0.00928893223723933	0	0	0	0.0067476383265857	0	0	0	0	0	0	0	0.0111445447453472	0	0	0	0	0	0	0	0	0	0	0	0.0270626839416799	0.00537753668488307	0.00900454729638467	0	0	0.0334780328307909	0	0	0	0.0124921923797626	0	0.00538822134813298	0	0
d__Bacteria;p__Firmicutes;c__Clostridia;o__Lachnospirales;f__Lachnospiraceae;g__Roseburia	0.0651237350966837	0	0	0.115785411038209	0	0.0166694449074846	0.0340112917488606	0.104655219194542	0.553443177017321	0	0.0782652732378804	0.0464446611861967	0.253347810351068	0	0.080382262314116	0.0101214574898785	0.0933520037340801	0	0.0441940117114131	0.0367934507657637	0.715614134389909	0.279273887891482	0.0729294863029308	0.0612949960994093	0.0381431895335088	0	0.158467686371779	0.175683769215412	0.225410962669745	0.0897072710103872	0.450241952451084	0	0.136293940598558	0	0.107113296655144	0.0710395453469098	0.00873849711293499	0.013506820944577	0	0.475667764361508	0.0139491803461629	0.0182207443174054	0.418091980235652	0	0.249843847595253	0.119904076738609	0.635810119079692	0.0112431135929243	0.0780411667154424
d__Bacteria;p__Firmicutes;c__Clostridia;o__Lachnospirales;f__Lachnospiraceae;g__Tuzzerella	0.0100190361687206	0.118984664198837	0.0787991016902407	0.395600154380548	0	0.0375062510418403	0.0816271001972655	0.0736462653591224	0.346430080270384	0.0152480863651612	0.207172782100272	0.041800195067577	0.36709580683522	0.0377949354786459	0.0446568123967311	0.087719298245614	0.12002400480096	0.152867799926623	0.0699738518764041	0.0965828082601297	0.141505619794615	0.159585078795133	0.0364647431514654	0.0557227237267358	0	0	0.110238390519498	0.0558993811139948	0.142943537302765	0.0613786591123702	0.0294550810014727	0.066232906066155	0	0.0300382304751502	0.0097375724231949	0.263861168431379	0.100828812841558	0.0180090945927693	0	0.0365898280278083	0.118847016549308	0.0501070468728648	0.101355631572279	0.122394339261809	0.0999375390381012	0.142386091127098	0.0969879842663937	0.217366862796537	0.224368354306897
d__Bacteria;p__Firmicutes;c__Clostridia;o__Lachnospirales;f__Lachnospiraceae;g__Tyzzerella	0.0250475904218014	0	0.0472794610141444	0	0	0	0.163254200394531	0.03100895383542	0.266159695817491	0.00609923454606447	0	0	0.27919962773383	0	0.245612468182021	0.0506072874493927	0.28005601120224	0	0.250432733031341	0.0275950880743228	0.101075442710439	0.239377618192699	0.391995988878253	0.0278613618633679	0	0	0.10334849111203	0.147734078658415	0	0.028328611898017	0.340837365874185	0	0.16468851155659	0.00819224467504096	0	0	0	0.0630318310746927	0	0.099315247504051	0.00948544263539074	0.318863025554594	0.139363993411884	0	0.18738288569644	0.711930455635492	0.0215528853925319	0	0.648717198322115
d__Bacteria;p__Firmicutes;c__Clostridia;o__Monoglobales;f__Monoglobaceae;g__Monoglobus	0.215409277627492	0.0528820729772607	0.984988771128009	0.096487842531841	0	0.0541756959493249	0.142847425345215	0.01550447691771	0.00844951415293621	0.289713640938062	0.0138115188066848	0.013933398355859	0.0878961791013908	0	0.0223284061983656	0.641025641025641	0.0333400013336	0.0397456279809221	0	0.0551901761486455	0.064688283334681	0	0.410228360453986	0.195029533043575	0	0.0789016884961338	0.0551191952597492	0.107805949291276	0	0.188857412653447	0	0.0701289593641641	0.039752399341246	0.232113599126161	0.0340815034811821	0.575082033760698	0.413398132650386	0.468236459412003	0.677496343059512	0.125450838952486	0.251085246230931	0.596729376395026	0.114025085518814	0.868234844138459	0	0.0149880095923261	0	0.0262339317168234	0.356062823139206
d__Bacteria;p__Firmicutes;c__Clostridia;o__Oscillospirales;__;__	0	0	0	0.0578927055191046	0	0	0	0	0.0211237853823405	0	0	0	0.077555452148286	0	0.0133970437190193	0.0236167341430499	0	0	0.0331455087835598	0	0.0202150885420878	0.0997406742469579	0.00911618578786636	0	0.0267002326734562	0	0	0.0239568776202835	0.08246742536698	0	0.0126236061434883	0	0.0113578283832131	0.0109229929000546	0	0	0.0208379546539219	0	0.0230964662406652	0	0.00223186885538606	0.013665558238054	0.0253389078930698	0	0.018738288569644	0.0374700239808153	0.0377175494369309	0	0.0195102916788606
d__Bacteria;p__Firmicutes;c__Clostridia;o__Oscillospirales;f__Butyricicoccaceae;g__Butyricicoccus	0	0.171866737176097	0.0275796855915843	0.21227325357005	0	0	0.0748248418474934	0.04651343075313	0.126742712294043	0.0091488518190967	0.0506422356245109	0	0.274029264257277	0.0377949354786459	0.12950475595052	0.0472334682860999	0.1000200040008	0.119236883942766	0.0883880234228262	0.188566435174539	0.0566022479178459	0.359066427289049	0.0455809289393318	0.0278613618633679	0	0.102572195044974	0.0206696982224059	0.0998203234178479	0.0439826268623894	0.0188857412653447	0.0294550810014727	0.066232906066155	0	0	0.0779005793855592	0.0169141774635499	0.0194935704827011	0	0.0461929324813304	0.214311849877163	0.0725357378000469	0.0683277911902701	0.0760167236792094	0.0688468158347677	0.118675827607745	0.00749400479616307	0.457998814591303	0.157403590300941	0.346307677299776
d__Bacteria;p__Firmicutes;c__Clostridia;o__Oscillospirales;f__Butyricicoccaceae;g__UCG-009	0	0.0528820729772607	0.299436586422915	0	0	0.0708451408568095	0.0340112917488606	0.0116283576882825	0.24503591043515	0.128083925467354	0	0	0.0465332712889716	0	0.0625195373554236	0.107962213225371	0	0.0122294239941299	0	0.0505909948029251	0.0121290531252527	0.0797925393975663	0.0136742786817995	0.0501504513540622	0	0	0.0137797988149373	0.0519065681772809	0	0.028328611898017	0	0	0	0.131075914800655	0.0292127172695847	0	0.0571363272768826	0.216109135113232	0	0.0574983011865559	0.0278983606923257	0.0364414886348107	0	0	0.131168019987508	0	0.0592704348294628	0.0374770453097478	0.097551458394303
d__Bacteria;p__Firmicutes;c__Clostridia;o__Oscillospirales;f__Oscillospiraceae;__	1.0720368700531	1.52035959809625	1.52082266262165	2.65341566962563	2.21775640565564	1.16269378229705	2.63247398136181	1.06593278809256	6.4638783269962	0.710560824616511	1.4824363519175	0.817426036877061	2.83335918515072	0.313158036823066	1.74608136471219	0.92442645074224	2.34713609388544	0.77962577962578	0.331455087835598	1.60971347100216	1.4959165521145	2.07460602433672	1.95542185149733	3.44366432631227	0.614105351489491	1.75161748461417	3.08667493454596	1.82471551207826	2.55099235801858	2.46458923512748	2.84872711971387	2.02984376826275	1.0335623828724	0.611687602403058	2.03028385023614	1.83687967254152	1.77660368226825	1.13457295934447	1.4165832627608	3.27740316763368	1.34637488701164	2.68755978681729	1.53300392753072	1.7096959265634	2.1736414740787	0.891786570743405	1.94514790667601	1.41288460817749	2.69729782460248
d__Bacteria;p__Firmicutes;c__Clostridia;o__Oscillospirales;f__Oscillospiraceae;g__Colidextribacter	0	0.198307773664728	0.256097080493282	0.270165959089155	0.211727553290749	0.0708451408568095	0.163254200394531	0.162797007635955	0.591465990705534	0.0304961727303223	0.276230376133695	0.00464446611861967	0.113747996484153	0.09178770044814	0.209887018264636	0.0404858299595142	0.18003600720144	0.140638375932494	0.103119360659964	0.179368072483098	0.0768173364599337	0.339118292439657	0.0410228360453986	0.178312715925554	0.133501163367281	0.402398611330283	0.372054568003307	0.195647833898982	0.70372202979823	0.136921624173749	0.0757416368609299	0.0272723730860638	0.0738258844908853	0.062807209175314	0.043819075904377	0.14884476167924	0.240644766648517	0.0495250101301157	0.100084687042882	0.177722021849354	0.079231344366205	0.264200792602378	0.202711263144559	0.0535475234270415	0.543410368519675	0.149880095923261	0.19936418988092	0.119926544991193	0.229245927226612
d__Bacteria;p__Firmicutes;c__Clostridia;o__Oscillospirales;f__Oscillospiraceae;g__NK4A214_group	0.0601142170123234	0.0528820729772607	0.177297978803042	0.125434195291393	0	0.141690281713619	0.190463233793619	0.0193805961471375	0.0760456273764259	0.0152480863651612	0.0414345564200543	0.027866796711718	0.0930665425779432	0	0.0759165810744429	0.0742240215924427	0.17336800693472	0.0152867799926623	0.0331455087835598	0.110380352297291	0.117247513544109	0.199481348493916	0.141300879711929	0.178312715925554	0	0.205144390089948	0.220476781038997	0.107805949291276	0.0274891417889933	0.0897072710103872	0.340837365874185	0.0155842131920365	0.153330683173377	0.0136537411250683	0.0584254345391694	0.0236798484489699	0.0369705647085711	0.0360181891855387	0.0538917545615521	0.0784067743453034	0.0764415082969725	0.10021409374573	0.126694539465349	0.126219162363741	0.0562148657089319	0.0449640287769784	0.0377175494369309	0.0299816362477982	0.185347770949176
d__Bacteria;p__Firmicutes;c__Clostridia;o__Oscillospirales;f__Oscillospiraceae;g__Oscillibacter	0.0500951808436028	0.277630883130619	0.133958472873409	1.00347356233115	0	0.0750125020836806	0.925107135569009	0.12403581534168	1.14490916772286	0.0487938763685157	0.202568942498043	0	0.392947624217982	0.0107985529938988	0.303666324297772	0.39136302294197	0.540108021604321	0.177326647914883	0.261481235959194	0.271351699397507	0.109161478127274	0.837821663674447	0.136742786817995	0.217318622534269	0.0572147843002632	0.165693545841881	0.592531349042304	0.519065681772809	0.29138490296333	0.084985835694051	0.0967809804334105	0.0623368527681459	0.19876199670623	0.0819224467504096	0.116850869078339	0.13869625520111	0.0887293553005707	0.279140966187925	0.916159827546386	0.590664366734619	0.111035475555456	0.232314490046918	0.354744710502977	0.0535475234270415	0.961898813241724	0.0824340527577938	0.554986798857697	0.239853089982386	0.341430104380061
d__Bacteria;p__Firmicutes;c__Clostridia;o__Oscillospirales;f__Oscillospiraceae;g__Papillibacter	0	0	0.0433395059296324	0	0	0	0	0	0	0.503186850050319	0	0	0	0	0	0	0	0	0	0	0	0	0	0.0278613618633679	0	0	0	0	0	0.0519357884796978	0	0	0	0.491534680502458	0	0	0	0.486245554004772	0	0	0	0	0	0	0	0	0	0	0
d__Bacteria;p__Firmicutes;c__Clostridia;o__Oscillospirales;f__Oscillospiraceae;g__UCG-005	0.0250475904218014	0	0.0866790118592648	0	0	0.00833472245374229	0.163254200394531	0	0.0126742712294043	0.0213473209112256	0	0.0325112628303376	0	0	0.0267940874380387	0.0303643724696356	0.02000400080016	0.0214014919897273	0.00736566861856885	0.0827852642229683	0.0283011239589229	0	0.0182323715757327	0.178312715925554	0	0	0.0551191952597492	0.0159712517468557	0	0.0991501416430595	0.17252261729434	0	0	0.0491534680502458	0.0389502896927796	0.0270626839416799	0.0302486438524673	0.040520462833731	0.0153976441604435	0.109769484083425	0.0384997377554095	0.0455518607935134	0.0506778157861396	0	0	0.0224820143884892	0.0269411067406649	0.0299816362477982	0.0438981562774363
d__Bacteria;p__Firmicutes;c__Clostridia;o__Oscillospirales;f__Oscillospiraceae;g__uncultured	0	0.198307773664728	1.87541862022773	1.00347356233115	0.00717720519629656	0.900150025004167	1.11557036936263	0.29458506143649	0.4900718208703	0.292763258211094	2.53671562082777	0.255445636524081	0.811747065818727	0.0539927649694941	0.375117224132541	1.18758434547908	0.333400013336	0.27210468386939	0.184141715464221	0.326541875546153	0.238538044796636	0.658288450029922	2.21523314645153	0.791262676919648	4.48945340809399	0.173583714691494	0.496072757337743	0.694749450988221	0.934630820825774	1.01510859301228	1.27077635177782	1.26232126855495	0.0340734851496394	0.559803386127799	0.652417352354058	0.514190994891918	1.11180570959958	1.24262752690109	2.59450304103472	1.17610161517955	0.406200131680262	2.35047601694529	0.532117065754466	0.841461082424938	0.387257963772642	0.0299760191846523	0.0808233202219947	0.50219240715062	1.38035313627939
d__Bacteria;p__Firmicutes;c__Clostridia;o__Oscillospirales;f__Ruminococcaceae;__	0.070133253181044	0	0.271856900831331	1.11925897336936	0.0143544103925931	0.150025004167361	1.08836133596354	0.282956703748207	1.95606252640473	0.905736330090574	0.0966806316467934	0.0232223305930983	0.884132154490461	0	2.63921761264681	0.337381916329285	0.766820030672801	0.0152867799926623	1.60571575884801	1.43034539851906	0.691356028139403	5.06682625174546	5.19622589908382	0.579516326758052	0	0.0789016884961338	0.578751550227367	2.63525653823118	0.0989609104403761	0.179414542020774	3.00862613086472	0.00779210659601823	0.414560735987279	0.592572364827963	0.131457227713131	0.0372111904198099	0.0383149488797919	0.729368331007159	0.0153976441604435	1.05587789451675	0.0518909508877258	2.07260966610486	14.5572025845686	0.0267737617135207	1.52404747033104	0.0974220623501199	3.119780160569	0.0187385226548739	3.46795434591747
d__Bacteria;p__Firmicutes;c__Clostridia;o__Oscillospirales;f__Ruminococcaceae;g__Anaerotruncus	0.130247470193367	0	0	0.839444230027017	0	0.0250041673612269	1.074756819264	0.1550447691771	1.85889311364596	0.0213473209112256	0.00920767920445652	0.0371557289489573	0.330903262499354	0.0107985529938988	0.147367480909213	0.0303643724696356	0.466760018670401	0	0.751298199094023	0.30354596881755	0.13341958437778	0.957510472770796	1.10761657322576	0.178312715925554	0.0381431895335088	0.0789016884961338	0.220476781038997	0.395288480734678	0.049480455220188	0.0661000944287063	0.416579002735115	0	0.107899369640525	0.0409612233752048	0.374896538293004	0.0236798484489699	0.00470534459927269	0.040520462833731	0.0307952883208869	0.250901677904971	0.0491011148184933	0.122990024142486	0.418091980235652	0	0.480949406620862	0.517086330935252	1.5356430842179	0.0112431135929243	1.29743439664423
d__Bacteria;p__Firmicutes;c__Clostridia;o__Oscillospirales;f__Ruminococcaceae;g__Angelakisella	0	0.0396615547329455	0	0.0578927055191046	0.0322974233833345	0	0.136045166995442	0.03100895383542	0.194338825517533	0.0091488518190967	0.0322268772155978	0	0.077555452148286	0.0107985529938988	0.0267940874380387	0.0067476383265857	0.0333400013336	0.0214014919897273	0.0147313372371377	0.110380352297291	0.0202150885420878	0.119688809096349	0.104836136560463	0.0278613618633679	0.0228859137201053	0.0552311819472937	0.0757888934821552	0.0638850069874226	0.0384847985045907	0.0377714825306893	0.037870818430465	0.0194802664900456	0.0170367425748197	0.00819224467504096	0.0097375724231949	0	0.0215101467395323	0.013506820944577	0	0.0836338926349903	0.0039057704969256	0.0409966747141621	0.114025085518814	0	0.0624609618988132	0	0.0215528853925319	0.0112431135929243	0.175592625109745
d__Bacteria;p__Firmicutes;c__Clostridia;o__Oscillospirales;f__Ruminococcaceae;g__Candidatus_Soleaferrea	0	0	0	0	0.00717720519629656	0	0	0	0	0	0	0	0	0	0	0	0	0	0	0	0	0	0	0	0	0	0	0	0	0	0	0	0	0	0	0	0	0	0	0	0.0156230819877024	0	0	0	0	0	0	0	0
d__Bacteria;p__Firmicutes;c__Clostridia;o__Oscillospirales;f__Ruminococcaceae;g__Harryflintia	0	0	0	0	0	0	0	0.007752238458855	0.0337980566117448	0	0	0	0	0	0.0312597686777118	0.0067476383265857	0	0	0.00736566861856885	0.0505909948029251	0.00808603541683513	0	0.0182323715757327	0	0	0	0	0.0199640646835696	0	0.0188857412653447	0	0	0.0113578283832131	0.00819224467504096	0.0194751448463898	0.00676567098541998	0	0.0315159155373464	0	0.0574983011865559	0.00948544263539074	0.0409966747141621	0	0	0.0124921923797626	0	0.0431057707850639	0	0
d__Bacteria;p__Firmicutes;c__Clostridia;o__Oscillospirales;f__Ruminococcaceae;g__Incertae_Sedis	0.0150285542530809	0.0528820729772607	0.0157598203380481	0.328058664608259	0.0143544103925931	0.0666777796299383	0.238079042242024	0.0193805961471375	0.253485424588086	0.0274465554572901	0.79186041158326	0.0882448562537736	0.0982369060544956	0	0.388514267851561	0.128205128205128	0.12002400480096	0.0733765439647793	0.0773395204949729	0.160971347100216	0.0161720708336703	0.398962696987832	0.154975158393728	0.0334336342360415	0.0152572758134035	0.0394508442480669	0.130908088741904	0.179676582152126	0.104458738798175	0.084985835694051	0.189354092152325	0.101297385748237	0.039752399341246	0.0819224467504096	0.0681630069623643	1.55272149115389	0.131749648779635	0.396200081040926	0.146277619524213	0.23522032303591	0.0513329836738793	0.245980048284972	0.519447611807931	0.0152992924077261	0.199875078076202	0.0824340527577938	0.188587747184654	0.0936926132743694	0.33167495854063
d__Bacteria;p__Firmicutes;c__Clostridia;o__Oscillospirales;f__Ruminococcaceae;g__Negativibacillus	0	0	0	0.106136626785025	0	0	0.0748248418474934	0.0193805961471375	0.0337980566117448	0	0.018415358408913	0	0.077555452148286	0.0485934884725447	0.0178627249586924	0.0236167341430499	0.10668800426752	0.0122294239941299	0.00736566861856885	0.0321942694200432	0.0161720708336703	0.0598444045481747	0	0	0	0.0236705065488401	0.0275595976298746	0.0399281293671391	0	0.0141643059490085	0.0294550810014727	0	0.039752399341246	0.00819224467504096	0.0243439310579872	0	0.00604972877049346	0.00900454729638467	0	0.0313627097381214	0.0145071475600094	0.0774381633489728	0	0	0.0874453466583385	0	0.19936418988092	0	0
d__Bacteria;p__Firmicutes;c__Clostridia;o__Oscillospirales;f__Ruminococcaceae;g__Paludicola	0	0	0	0	0	0	0.0476158084484049	0	0	0.0152480863651612	0	0	0.0310221808593144	0	0	0.0067476383265857	0	0	0	0.00919836269144092	0	0	0.0227904644696659	0	0.152572758134035	0.0236705065488401	0.0275595976298746	0	0	0	0.00841573742899221	0	0	0.0136537411250683	0	0.01353134197084	0.0040331525136623	0.0180090945927693	0	0	0.00557967213846514	0.154876326697946	0.0380083618396047	0	0	0	0.0161646640443989	0	0
d__Bacteria;p__Firmicutes;c__Clostridia;o__Oscillospirales;f__Ruminococcaceae;g__Ruminococcaceae	0	0	0	0.106136626785025	0	0	0	0	0	0	0.0644537544311956	0	0	0	0	0	0	0.00917206799559741	0.0699738518764041	0	0	0.279273887891482	0	0	0	0	0	0	0	0	0	0	0	0	0	0	0	0	0	0	0	0	0.190041809198024	0	0	0	0	0	0
d__Bacteria;p__Firmicutes;c__Clostridia;o__Oscillospirales;f__Ruminococcaceae;g__Ruminococcus	0.245466386133654	0	0.539773846578149	0.0385951370127364	0	0.704284047341224	0.0136045166995443	0.04651343075313	0.0380228136882129	0.445244121862706	0.110492150453478	0.218289907575124	0.0206814539062096	0	0	1.80836707152497	0.0933520037340801	0.00611471199706494	0	0.0137975440371614	0.109161478127274	0	0	0	0	0	0	0.0199640646835696	0.00549782835779867	0.056657223796034	0	0	0	0.273074822501365	0.0535566483275719	0.233415648996989	0.666814548925501	1.7063617126649	0.377242281930864	0	0.22095501668322	0	0	0.386307133295085	0.0811992504684572	0	0	0.0449724543716973	0
d__Bacteria;p__Firmicutes;c__Clostridia;o__Oscillospirales;f__Ruminococcaceae;g__UBA1819	0	0	0.0630392813521926	0	0	1.02100350058343	0	0	0	0.0670915800067092	0	0	0	0	0	0.0472334682860999	0	0	0	0	0	0	0	0	0	0	0	0	0	0	0	0	0	0.155652648825778	0	0	0	0.0990500202602314	0	0	0	0	0	0	0	0	0	0	0
d__Bacteria;p__Firmicutes;c__Clostridia;o__Oscillospirales;f__Ruminococcaceae;g__[Eubacterium]_siraeum_group	0	0	0	0.0482439212659205	0.111246680542597	0.0958493082180363	0	0.007752238458855	0	0	0.326872611758206	0.222934373693744	0.0361925443358668	0	0.133970437190193	0	0	0	0	0	0	0	0.0136742786817995	0	0.492047144982263	0	0	0.155719704531843	0	0	0	0	0	0	0	0	0.0410037172222334	0	0	0	0.0507750164600328	0	0	0.0764964620386307	0	0	0	0	0.034143010438006
d__Bacteria;p__Firmicutes;c__Clostridia;o__Oscillospirales;f__Ruminococcaceae;g__uncultured	0	0	0.130018517788897	0.0675414897722887	0	0.0666777796299383	0.0748248418474934	0.0503895499825575	0.202788339670469	0.0213473209112256	0.00920767920445652	0	0.025851817382762	0	0.111642030991828	0.0742240215924427	0.01333600053344	0.0550324079735845	0.0773395204949729	0.0551901761486455	0.0485162125010108	0	0.0866037649847304	0.0445781789813886	0	0.0473410130976803	0.186027284001654	0.0798562587342783	0	0.0236071765816808	0.105196717862403	0	0.0113578283832131	0.0109229929000546	0.0876381518087541	0.0304455194343899	0.0248711071675842	0.0540272837783081	0	0.135905075531859	0.0239925901954001	0.0455518607935134	0.291397440770303	0.00764964620386307	0.181136789506558	0	0.0215528853925319	0.101188022336319	0.0682860208760121
d__Bacteria;p__Firmicutes;c__Clostridia;o__Oscillospirales;f__UCG-010;g__UCG-010	0.0200380723374411	0	0.00787991016902407	0	0.00717720519629656	0.0250041673612269	0.0136045166995443	0	0	0	0	0.013933398355859	0	0	0.0223284061983656	0.0101214574898785	0.0466760018670401	0.00611471199706494	0	0.0413926321114842	0.0283011239589229	0	0.0273485573635991	0.0278613618633679	0	0	0.0482292958522806	0.00798562587342783	0	0.0141643059490085	0.0168314748579844	0	0	0.00546149645002731	0.0146063586347923	0.00676567098541998	0.01747699422587	0.0225113682409617	0.0307952883208869	0.0104542365793738	0.0133912131323163	0.013665558238054	0	0.0267737617135207	0	0.0299760191846523	0.0323293280887979	0.0374770453097478	0.0097551458394303
d__Bacteria;p__Firmicutes;c__Clostridia;o__Oscillospirales;f__[Clostridium]_methylpentosum_group;g__[Clostridium]_methylpentosum_group	0	0	0.0157598203380481	0	0	0	0.176858717094075	0	0.0337980566117448	0	0	0	0	0	0.0223284061983656	0	0	0	0	0.114979533643012	0	0	0.0592552076211313	0.0278613618633679	0	0	0	0.0119784388101417	0	0.0188857412653447	0.0252472122869766	0	0.0283945709580328	0.00819224467504096	0	0	0	0.0315159155373464	0	0.0104542365793738	0	0	0	0	0.018738288569644	0	0	0	0.0390205833577212
d__Bacteria;p__Firmicutes;c__Clostridia;o__Oscillospirales;f__[Eubacterium]_coprostanoligenes_group;g__[Eubacterium]_coprostanoligenes_group	0.470894699929867	0	2.2575942634254	0.0868390582786569	0	0.345890981830305	0	0.282956703748207	0	0.460492208227867	0	0	0.0465332712889716	0	0	1.20107962213225	0	0	0	0	0.0404301770841756	0	0	0	0	0.323496922834149	0	0	0	0	0	0	0	0.0764609503003823	0	0.0947193937958797	0.415414708907217	0.337670523614425	0.0153976441604435	0	0.142839606744708	0	0	1.40371007840887	0	0	0.0161646640443989	0	0
d__Bacteria;p__Firmicutes;c__Clostridia;o__Oscillospirales;f__uncultured;g__uncultured	0	0	0	0.0192975685063682	0	0.0125020836806134	0	0	0	0	0	0.013933398355859	0	0	0	0	0	0	0	0	0	0	0	0.0111445447453472	0	0	0	0	0	0	0	0	0	0.00546149645002731	0	0	0.00470534459927269	0	0.0153976441604435	0	0.00167390164153954	0	0	0.0191241155096577	0	0	0	0	0
d__Bacteria;p__Firmicutes;c__Clostridia;o__Peptococcales;f__Peptococcaceae;g__Peptococcus	0	0	0.0157598203380481	0	0	0	0.142847425345215	0.0426373115237025	0.118293198141107	0	0	0	0.1085776330076	0	0.0267940874380387	0.0168690958164642	0.0533440021337601	0	0	0.0321942694200432	0	0.0398962696987832	0.0866037649847304	0	0	0.0157803376992268	0.0551191952597492	0.0718706328608505	0.0109956567155973	0	0	0	0	0	0.0097375724231949	0	0.0168048021402596	0	0	0.0209084731587476	0.00892747542154423	0	0.0633472697326745	0	0	0	0.0431057707850639	0.0112431135929243	0.034143010438006
d__Bacteria;p__Firmicutes;c__Clostridia;o__Peptococcales;f__Peptococcaceae;g__uncultured	0.105199879771566	0.132205182443152	0.275796855915843	0.250868390582787	0.111246680542597	0.10835139189865	0.612203251479491	0.21706267684794	0.64638783269962	0.0426946418224513	0.0782652732378804	0.0325112628303376	0.418799441600745	0.0107985529938988	0.116107712231501	0.0506072874493927	0.833500033340001	0.0183441359911948	0.025779840164991	0.179368072483098	0.2991833104229	0.518651506084181	0.378321710196454	0.23403543965229	0.0457718274402106	0.244595234338015	0.365164668595839	0.251547215012977	0.335367529825719	0.212464589235127	0.429202608878603	0.26493162426462	0.289624623771935	0.147460404150737	0.116850869078339	0.0981022292885897	0.115617038724986	0.198100040520463	0.123181153283548	0.439077936333699	0.155672852663178	0.223204117888216	0.215380717091093	0.0841461082424938	0.374765771392879	0.104916067146283	0.528045692117032	0.0449724543716973	0.263388937664618
d__Bacteria;p__Firmicutes;c__Clostridia;o__Peptostreptococcales-Tissierellales;f__Anaerovoracaceae;__	0	0	0	0	0	0.0125020836806134	0.0884293585470376	0	0	0.0579427281876125	0	0.00928893223723933	0	0	0.0133970437190193	0.043859649122807	0.01333600053344	0	0.0110485029278533	0.0321942694200432	0	0	0	0	0	0	0.0206696982224059	0	0	0.028328611898017	0.0126236061434883	0.0116881598940274	0	0.0409612233752048	0.0194751448463898	0.0202970129562599	0.0235267229963634	0.040520462833731	0.0230964662406652	0	0.0156230819877024	0.0364414886348107	0.0253389078930698	0.0611971696309046	0	0	0	0.0149908181238991	0
d__Bacteria;p__Firmicutes;c__Clostridia;o__Peptostreptococcales-Tissierellales;f__Anaerovoracaceae;g__Anaerovorax	0	0	0.00787991016902407	0	0.0143544103925931	0	0	0.007752238458855	0.00844951415293621	0	0	0	0	0	0	0	0	0	0	0	0	0	0	0	0	0	0.0275595976298746	0.00798562587342783	0	0	0	0	0	0.0136537411250683	0	0	0.00268876834244154	0	0	0.0365898280278083	0.00223186885538606	0.00911037215870268	0	0	0	0.0149880095923261	0	0	0
d__Bacteria;p__Firmicutes;c__Clostridia;o__Peptostreptococcales-Tissierellales;f__Anaerovoracaceae;g__Family_XIII_AD3011_group	0.0100190361687206	0	0.0196997754225602	0	0	0.154192365394232	0.0136045166995443	0	0	0.0548931109145802	0	0.00928893223723933	0	0	0.00893136247934622	0.0067476383265857	0	0	0	0.0505909948029251	0	0	0.0136742786817995	0.0222890894906943	0	0	0.0413393964448119	0	0	0	0	0	0	0.0464227198252321	0.0243439310579872	0.0169141774635499	0.0181491863114804	0.0540272837783081	0	0.0104542365793738	0.0429634754661816	0.0819933494283242	0	0.0191241155096577	0	0	0.0215528853925319	0	0.0097551458394303
d__Bacteria;p__Firmicutes;c__Clostridia;o__Peptostreptococcales-Tissierellales;f__Anaerovoracaceae;g__Family_XIII_UCG-001	0	0	0.0196997754225602	0.0192975685063682	0	0.00833472245374229	0.0272090333990885	0	0.042247570764681	0	0.00920767920445652	0	0.0361925443358668	0	0.0133970437190193	0	0.0466760018670401	0	0.025779840164991	0.0413926321114842	0.0242581062505054	0	0.0546971147271981	0.0111445447453472	0	0	0	0.0119784388101417	0.0109956567155973	0	0.0168314748579844	0	0	0.00546149645002731	0.0146063586347923	0	0.0100828812841558	0	0	0.0209084731587476	0	0.0182207443174054	0.0253389078930698	0	0.018738288569644	0.0299760191846523	0.0431057707850639	0.00749540906194956	0
d__Bacteria;p__Firmicutes;c__Clostridia;o__Peptostreptococcales-Tissierellales;f__Anaerovoracaceae;g__[Eubacterium]_nodatum_group	0	0	0.0906189669437768	0	0	0.395899316552759	0.0476158084484049	0.0775223845885499	0.0295732995352767	0.103686987283096	0	0.0650225256606753	0.0206814539062096	0	0.0267940874380387	0.111336032388664	0.0333400013336	0.0122294239941299	0	0.0551901761486455	0.0323441416673405	0.0398962696987832	0.00911618578786636	0.0278613618633679	0	0.102572195044974	0.0551191952597492	0.0319425034937113	0	0.0236071765816808	0.0294550810014727	0.00779210659601823	0.0454313135328525	0.0518842162752594	0.0243439310579872	0.0236798484489699	0.0235267229963634	0.0945477466120391	0.0230964662406652	0.135905075531859	0.0613763935231166	0.0501070468728648	0	0.0956205775482884	0.0811992504684572	0	0.0484939921331968	0	0.0243878645985757
d__Bacteria;p__Firmicutes;c__Clostridia;o__Peptostreptococcales-Tissierellales;f__Peptostreptococcaceae;__	0.0200380723374411	0	0	0	0	0	0	0	0	0	0	0	0	0.113384806435938	0	0	0	0.051975051975052	0.0699738518764041	0	0	0	0	0	0	0	0	0	0	0	0	0	0	0	0	0	0	0	0.00769882208022173	0	0	0	0	0	0	0	0	0.00749540906194956	0
d__Bacteria;p__Firmicutes;c__Clostridia;o__Peptostreptococcales-Tissierellales;f__Peptostreptococcaceae;g__Romboutsia	0.245466386133654	0	0.0236397305070722	0.0482439212659205	0	0	0	0	0	0.00609923454606447	0	0.0743114578979146	0.051703634765524	1.23103504130447	0	0	0.0466760018670401	2.25327137091843	1.88929400066291	0	0.105118460418857	0.0398962696987832	0	0.0222890894906943	0	0	0.0206696982224059	0	0	0.0188857412653447	0.0210393435724805	0	0	0	0	0.196204458577179	0.00806630502732461	0	0.284856416968204	0	0.00111593442769303	0.00911037215870268	0.240719624984163	0.110919869956015	0	0.412170263788969	0.0161646640443989	0.247348499044335	0
d__Bacteria;p__Firmicutes;c__Clostridia;o__uncultured;f__uncultured;g__uncultured	0	0	0.0512194160986565	0	0	0.0333388898149692	0.0408135500986327	0	0	0	0	0.013933398355859	0.0103407269531048	0	0	0	0	0	0	0.00919836269144092	0	0	0.00911618578786636	0.0334336342360415	0	0	0	0	0	0	0.0462865558594572	0	0	0.0191152375750956	0	0.01353134197084	0.00873849711293499	0.013506820944577	0	0.0156813548690607	0.00223186885538606	0.00911037215870268	0	0	0	0.0149880095923261	0.010776442696266	0.00749540906194956	0.0097551458394303
d__Bacteria;p__Patescibacteria;c__Saccharimonadia;o__Saccharimonadales;f__Saccharimonadaceae;g__Candidatus_Saccharimonas	0.505961326520389	1.57324167107351	1.69024073125566	1.94905441914319	0.00717720519629656	0.891815302550425	3.57798789198014	0.37210744602504	1.23362906632869	0.567228812783996	2.13157773583168	0.822070502995681	1.58213122382504	0.215971059877976	4.75595052025186	0.721997300944669	1.60698806427952	1.84358566711508	0.519279637609104	3.54596881755048	0.545807390636371	0.359066427289049	2.72118145767811	5.81745235707121	0.00762863790670176	1.30976802903582	3.16935372743558	2.40367338790178	0.841167738743196	3.78186968838527	4.45192509993688	2.48957805742783	0.0340734851496394	1.44456581103222	3.03325380982521	1.31592300666419	2.53483635483676	1.25163207419747	1.85541612133344	3.26694893105431	0.0931805247123679	1.99972668883524	2.79994932218421	1.52992924077261	1.17426608369769	0.884292565947242	0.72202166064982	6.7758497920024	6.29206906643254
d__Bacteria;p__Proteobacteria;c__Alphaproteobacteria;o__Rhodospirillales;f__uncultured;g__uncultured	0.0100190361687206	0	0.236397305070722	0	7.65090073925214	0.187531255209202	0	0.0658940269002675	0.00844951415293621	0.472690677319996	0.00920767920445652	0	0.0310221808593144	0	0.0178627249586924	0.87719298245614	0.10668800426752	0.0214014919897273	0	0.0551901761486455	0.0323441416673405	0	0.050139021833265	0.0501504513540622	0.148758439180684	0	0.599421248449773	0.0319425034937113	0	0.0330500472143532	0	0.00779210659601823	0	0.401419989077007	0.107113296655144	0.12516491323027	0.452385273615789	0.189095493224078	0.084687042882439	0.0574983011865559	0.251643213444778	0.0774381633489728	0	0.240963855421687	0	0	0	0	0
d__Bacteria;p__Proteobacteria;c__Alphaproteobacteria;o__Rickettsiales;f__Mitochondria;g__Mitochondria	0	0	0	0	0	0	0	0.0116283576882825	0	0	0.0598499148289674	0	0.0361925443358668	0	0	0.0134952766531714	0	0.116179527944234	0	0	0	0	0	0	0.030514551626807	0	0	0	0	0	0	0	0	0	0	0.0236798484489699	0.00604972877049346	0.00900454729638467	0.0230964662406652	0	0.0106013770630838	0	0.0253389078930698	0.00764964620386307	0	0.0149880095923261	0	0.033729340778773	0
d__Bacteria;p__Proteobacteria;c__Gammaproteobacteria;o__Burkholderiales;f__Sutterellaceae;g__Parasutterella	1.24737000300571	0.0661025912215759	0.535833891493637	0.0192975685063682	1.17347304959449	0.370895149191532	0.63941228487858	1.22872979572852	0.105618926911703	1.58580098197676	0.0460383960222826	0.269379034879941	0.594591799803526	2.68344041898386	0.0669852185950967	0.536437246963563	0.666800026672001	0.0856059679589091	0.0773395204949729	0.758864922043876	1.02288348022964	0.598444045481747	0.0957199507725967	0.211746350161596	0.667505816836404	0.899479248855926	1.20573239630701	0.231583150329407	0.0604761119357854	0.661000944287063	0.197769829581317	0.0896092258542097	5.48015219490034	1.05679956308028	0.550172841910512	0.1014850647813	0.155948563861609	0.450227364819234	0.0692893987219955	0.292718624222466	1.57458347747486	0.355304514189405	0.0380083618396047	1.05182635303117	0.42473454091193	2.55545563549161	1.34166711568511	0	0.248756218905473
d__Bacteria;p__Proteobacteria;c__Gammaproteobacteria;o__Enterobacterales;__;__	0	0	0	0	0	0	0.176858717094075	0	0	0.0457442590954835	0	0	0	0	0	0	0	0	0	0.114979533643012	0	0	0	0	0	0	0	0	0	0	0.0715337681464338	0	0	0.0273074822501365	0.0584254345391694	0	0	0	0	0	0	0	0	0	0	0	0	0	0
d__Bacteria;p__Proteobacteria;c__Gammaproteobacteria;o__Enterobacterales;f__Enterobacteriaceae;__	0	0	0	0	0	0	0	0	0	0	0	0	0	0	0	0	0	0	0	0	0	0	0	0	0	0	0	0	0	0	0.0547022932884494	0	0	0	0	0	0	0	0	0.0104542365793738	0	0	0	0	0	0	0	0	0
d__Bacteria;p__Proteobacteria;c__Gammaproteobacteria;o__Enterobacterales;f__Enterobacteriaceae;g__Escherichia-Shigella	0.0751427712654043	0	0	3.3384793516017	0.0538290389722242	1.70028338056343	0	0	0	0	0	0	0	0.0107985529938988	0	0	0	0.0305735599853247	1.41420837476522	0	0	0	0	0	0	0	0	0	0	0	0	0	0	0	0	0	0	0	0	0	0	0	0.0886861776257443	0	0	0	0	0.033729340778773	0
d__Bacteria;p__Proteobacteria;c__Gammaproteobacteria;o__Pasteurellales;f__Pasteurellaceae;g__Rodentibacter	0.0500951808436028	0	0	0	0.0107658077944448	0.179196532755459	0	0	0	0	0	0.0185778644744787	0	0	0.00893136247934622	0	0	0.110064815947169	0	0.0183967253828818	0	0	0	0	0	0	0	0	0	0	0	0	0	0	0	0.15561043266466	0.0329374121949088	0	0.0769882208022173	0	0.00111593442769303	0.00911037215870268	0	0.00764964620386307	0	0	0	0.0262339317168234	0.0097551458394303
d__Bacteria;p__Verrucomicrobiota;c__Verrucomicrobiae;o__Opitutales;f__Puniceicoccaceae;g__Verruc-01	0	0	0	0	0	0	0	0	0.0253485424588086	0	0	0	0	0	0	0	0	0	0	0	0.0242581062505054	0	0	0	0	0	0.0137797988149373	0.0199640646835696	0.0109956567155973	0	0	0	0	0	0	0	0	0	0	0.0209084731587476	0	0	0.0380083618396047	0	0	0	0.0215528853925319	0	0
d__Bacteria;p__Verrucomicrobiota;c__Verrucomicrobiae;o__Opitutales;f__Puniceicoccaceae;g__uncultured	0	0	0	0	0	0	0.122440650295898	0.03100895383542	0.0844951415293621	0	0	0	0.0103407269531048	0	0.0446568123967311	0	0.02667200106688	0	0.0368283430928443	0.0413926321114842	0.0202150885420878	0.0797925393975663	0.264369387848124	0	0	0.0236705065488401	0.0275595976298746	0.0199640646835696	0	0	0.105196717862403	0	0	0	0	0	0	0.013506820944577	0	0.0470440646071821	0	0	0	0	0.0312304809494066	0.0224820143884892	0.603480790990894	0	0
d__Bacteria;p__Verrucomicrobiota;c__Verrucomicrobiae;o__Verrucomicrobiales;f__Akkermansiaceae;g__Akkermansia	0.0150285542530809	0.0264410364886304	0.630392813521926	0.501736781165573	10.7227445632671	2.84214035672612	1.3672539283042	2.08922826466142	0.0675961132234897	5.33378061053338	0.0230191980111413	1.86243091356649	5.45990383123934	0.0161978294908482	0	4.76720647773279	1.34693605387744	0.186498715910481	0.0589253489485508	0.772662466081038	1.3341958437778	0	0.0546971147271981	0.144879081689513	19.0601518098943	1.95676187470412	0.0275595976298746	0.0119784388101417	0.032986970146792	0.169971671388102	0.00841573742899221	0.0779210659601823	1.78317905616446	7.07536865101038	4.84931106675106	7.83802983660905	9.97129739794444	2.52127324298771	4.29594272076372	0.0156813548690607	6.15940007365167	0.259645606523026	0.0380083618396047	0.114744693057946	0	0.547062350119904	0.0484939921331968	0.0524678634336469	0.0585308750365818
d__Eukaryota;__;__;__;__;__	0	0	0	0	0	0	0	0	0	0.00609923454606447	0	0	0	0	0	0	0	0	0	0	0	0	0	0	0	0	0	0	0	0	0	0	0	0	0	0	0.00941068919854538	0	0	0	0	0	0	0	0	0	0	0	0
[truncated: 1 more columns]

## Sheet: species
#OTU ID	131	142	144	2	111	132	122	140	108	125	105	149	103	135	128	113	6	117	4	126	148	8	107	146	104	134	10	127	136	145	138	143	110	123	150	120	119	124	118	137	101	114	7	141	9	130	116	121	106
Unassigned;__;__;__;__;__;__	0	0	0	0	0	0.0125020836806134	0	0	0	0.0091488518190967	0	0	0	0	0	0	0	0	0	0	0	0	0	0	0	0	0	0	0	0	0	0	0	0	0	0.01014850647813	0.00672192085610384	0	0	0	0.00948544263539074	0	0	0	0	0	0	0	0
d__Bacteria;p__Actinobacteriota;c__Actinobacteria;o__Bifidobacteriales;f__Bifidobacteriaceae;g__Bifidobacterium;__	0.0100190361687206	0	0	0	0	0	0	0.054265669211985	0	0	0	0	0.0310221808593144	0	0	0	0.0533440021337601	0.00917206799559741	0	0	0	0	0	0	0	0	0.0137797988149373	0	0	0	0	0	0.0965415412573116	0	0	0.01353134197084	0	0	0	0	0	0	0	0.00764964620386307	0	0	0.0269411067406649	0	0
d__Bacteria;p__Actinobacteriota;c__Coriobacteriia;o__Coriobacteriales;f__Atopobiaceae;__;__	0	0	0	0	0	0	0	0.0271328346059925	0	0	0	0	0.0672147251951812	0	0	0	0	0	0	0.00919836269144092	0	0	0.00911618578786636	0	0.0114429568600526	0	0.0206696982224059	0	0	0.00944287063267233	0	0	0.0567891419160656	0.00546149645002731	0	0	0	0	0	0	0	0	0	0	0	0	0	0	0
d__Bacteria;p__Actinobacteriota;c__Coriobacteriia;o__Coriobacteriales;f__Eggerthellaceae;__;__	0.0250475904218014	0	0.0236397305070722	0.0482439212659205	0	0.0125020836806134	0.0204067750493164	0.0503895499825575	0	0	0.00920767920445652	0.027866796711718	0.0620443617186288	0	0.0267940874380387	0	0.0666800026672001	0.0580897639721169	0.0552425146392664	0.0137975440371614	0.0161720708336703	0.0598444045481747	0	0.0445781789813886	0.0114429568600526	0.0473410130976803	0	0.0159712517468557	0	0.0188857412653447	0.037870818430465	0	0.0454313135328525	0	0.0292127172695847	0.0270626839416799	0.00604972877049346	0	0	0.0104542365793738	0.0145071475600094	0.0182207443174054	0.0380083618396047	0.0191241155096577	0.0124921923797626	1.34892086330935	0.118540869658926	0.0187385226548739	0.0195102916788606
d__Bacteria;p__Actinobacteriota;c__Coriobacteriia;o__Coriobacteriales;f__Eggerthellaceae;g__DNF00809;s__uncultured_bacterium	0	0	0	0	0	0	0	0.0116283576882825	0	0	0	0	0	0	0	0	0	0	0.00736566861856885	0	0	0	0	0	0	0.0157803376992268	0	0	0	0	0.00841573742899221	0.00779210659601823	0	0	0	0.00676567098541998	0.0040331525136623	0	0	0	0	0.00911037215870268	0	0.0152992924077261	0	0	0	0	0
d__Bacteria;p__Actinobacteriota;c__Coriobacteriia;o__Coriobacteriales;f__Eggerthellaceae;g__Enterorhabdus;__	0	0.0528820729772607	0	0	0	0.0125020836806134	0	0	0	0	0	0	0	0	0	0	0	0	0.0331455087835598	0	0	0	0	0	0	0	0.0206696982224059	0	0	0	0.00841573742899221	0	0	0	0.0146063586347923	0	0.00201657625683115	0	0	0	0	0	0	0	0	0.0449640287769784	0	0	0
d__Bacteria;p__Actinobacteriota;c__Coriobacteriia;o__Coriobacteriales;f__Eggerthellaceae;g__Enterorhabdus;s__Adlercreutzia_mucosicola	0	0	0	0.0385951370127364	0	0	0	0	0	0	0	0	0.0103407269531048	0	0.0133970437190193	0	0.02000400080016	0	0.106802194969248	0	0	0	0	0	0	0	0	0	0	0	0	0	0.0113578283832131	0	0	0.01353134197084	0.00134438417122077	0	0	0	0	0.00911037215870268	0.0380083618396047	0	0	0.0674460431654676	0	0	0
d__Bacteria;p__Actinobacteriota;c__Coriobacteriia;o__Coriobacteriales;f__Eggerthellaceae;g__Enterorhabdus;s__mouse_gut	0	0	0	0	0	0	0	0	0	0	0	0	0.0103407269531048	0	0	0	0	0	0.0184141715464221	0	0	0	0	0	0	0	0	0.00798562587342783	0	0	0.00841573742899221	0	0	0	0	0.00676567098541998	0	0	0	0	0.00502170492461863	0	0	0	0	0.187350119904077	0	0	0
d__Bacteria;p__Actinobacteriota;c__Coriobacteriia;o__Coriobacteriales;f__Eggerthellaceae;g__Enterorhabdus;s__uncultured_bacterium	0	0	0.00787991016902407	0.202624469316866	0	0.00833472245374229	0.0136045166995443	0	0.0126742712294043	0	0.115095990055706	0.0185778644744787	0.0568739982420764	0.0215971059877976	0.0580538561157505	0.0067476383265857	0.0800160032006401	0.045860339977987	0.139947703752808	0.00919836269144092	0.0404301770841756	0.0398962696987832	0.0273485573635991	0.039005906608715	0	0.0236705065488401	0.0137797988149373	0.0319425034937113	0.032986970146792	0.00944287063267233	0.0715337681464338	0.0155842131920365	0	0	0.0097375724231949	0.0473596968979398	0.00941068919854538	0	0	0.0261355914484345	0.00836950820769772	0.0182207443174054	0.0380083618396047	0.0229489386115892	0	1.70113908872902	0.0161646640443989	0.0262339317168234	0.0292654375182909
d__Bacteria;p__Actinobacteriota;c__Coriobacteriia;o__Coriobacteriales;f__Eggerthellaceae;g__Parvibacter;__	0.0100190361687206	0	0	0.0385951370127364	0	0	0	0.023256715376565	0	0	0	0	0.025851817382762	0	0	0	0	0.00611471199706494	0.0184141715464221	0	0.00808603541683513	0	0	0	0	0	0	0	0.0109956567155973	0	0	0	0.0113578283832131	0	0	0.0169141774635499	0	0	0	0	0.0161810492015489	0	0	0	0	0.0149880095923261	0	0	0.0097551458394303
d__Bacteria;p__Actinobacteriota;c__Coriobacteriia;o__Coriobacteriales;f__Eggerthellaceae;g__uncultured;s__uncultured_Coriobacteriales	0	0	0	0	0	0	0	0	0	0	0	0	0	0	0	0	0	0	0	0	0.00808603541683513	0	0	0	0	0	0	0	0	0	0	0	0	0	0	0	0	0	0	0	0	0	0	0.0114744693057946	0	0.0374700239808153	0	0	0
d__Bacteria;p__Bacteroidota;c__Bacteroidia;o__Bacteroidales;__;__;__	0.235447349964933	0.0793231094658911	0.244277215239746	0.231570822076418	0.0861264623555587	0.87514585764294	0.22447452554248	0.321717896042482	0.0506970849176172	0.323259430941417	0	0.27402350099856	0.382606897264878	0.0323956589816964	0.61626401107489	0.664642375168691	0.0866840034673601	0.174269291916351	0.0552425146392664	0.156372165754496	0.444731947925932	0	0.341856967044988	0.195029533043575	0.102986611740474	0.142023039293041	1.25396169215929	0.435216610101817	0.296882731321128	0.439093484419263	0.218809173153798	0.0428565862781003	0.153330683173377	0.267613326051338	0.384634110716198	1.41402523595278	1.2556548159202	0.355679618207195	0.723689275540842	0.167267785269981	0.478735869480309	0.405411561062269	0.0633472697326745	0.734366035570855	0.00624609618988132	0.104916067146283	0.145481976399591	0.0149908181238991	0.126816895912594
d__Bacteria;p__Bacteroidota;c__Bacteroidia;o__Bacteroidales;f__Bacteroidaceae;g__Bacteroides;__	5.55555555555556	2.57800105764146	6.78066270044522	0.627170976456967	2.98571736165937	5.29671611935323	2.9521801238011	1.54657157254157	4.00084495141529	3.85471623311274	3.09838405229962	7.82128094375552	1.31327232304431	2.3270881701852	1.68802750859644	0.46221322537112	1.52030406081216	3.69328604622722	0.114167863587817	3.40339419583314	5.74512816366136	2.89247955316178	0.907060485892703	1.5602362643486	16.5808444902163	5.67303140287202	0.668320242524459	1.12597324815332	2.99631645500027	2.07271010387158	2.14180517567852	1.0675186036545	5.98557555795332	5.28945931185145	1.69920638784751	1.06559318020365	2.2464659501099	4.42123272252488	1.94010316421588	0.496576237520255	3.49454866032072	1.47132510363048	0.316736348663373	1.03270223752152	2.04247345409119	0.434652278177458	3.39996767067191	0.359779634973579	0.453614281533509
d__Bacteria;p__Bacteroidota;c__Bacteroidia;o__Bacteroidales;f__Bacteroidaceae;g__Bacteroides;s__Bacteroides_caecimuris	0.225428313796213	0.198307773664728	0.157598203380481	0.0771902740254728	0.394746285796311	0.0500083347224537	0.102033875246582	0.054265669211985	0.109843683988171	0.0731908145527736	0.755029694765434	0.404068552319911	0.0568739982420764	1.06905674639598	0.334926092975483	0.138326585695007	0.440088017603521	0.611471199706494	0.559790815011233	0.726670652623833	0.145548637503032	0.319170157590265	0.141300879711929	0.100300902708124	0	0.181473883541108	0.316935372743558	0.155719704531843	0.192423992522953	0.0613786591123702	0.307174416158216	0.0740250126621732	0.607643818501902	0.0682687056253413	0.374896538293004	0.14884476167924	0.182836247286024	0.040520462833731	0.161675263684656	0.245674559615284	0.281215475778643	0.291531909078486	0.101355631572279	0.317460317460317	0.530918176139913	0.0599520383693046	0.25324640336225	0.299816362477982	0.278021656423763
d__Bacteria;p__Bacteroidota;c__Bacteroidia;o__Bacteroidales;f__Bacteroidaceae;g__Bacteroides;s__Bacteroides_sartorii	0.410780482917543	0.806451612903226	6.92250108348765	0.308761096101891	9.74664465657073	14.3773962327055	0.183660975443847	1.14345517268111	0.536544148711449	7.9564514653411	0.0276230376133695	2.90743579025591	0.289540354686934	0.0485934884725447	0.214352699504309	9.78744939271255	3.24731612989265	0.201785495903143	0.162044709608515	0.00919836269144092	2.57944529797041	0.359066427289049	0.893386207210903	0.23403543965229	0.0610291032536141	1.56225343222345	0.289375775113683	0.307446596126971	0.104458738798175	0.179414542020774	0.0420786871449611	0.0974013324502279	2.72587881197115	4.03877662479519	1.00296995958907	4.39430330503028	3.67352974786075	6.27616946558012	1.40888444068058	0.052271182896869	6.25760230328866	2.20471006240605	0.0886861776257443	14.4616561484031	0.349781386633354	0.172362110311751	2.70488711676276	0.311059476070907	0.175592625109745
d__Bacteria;p__Bacteroidota;c__Bacteroidia;o__Bacteroidales;f__Marinifilaceae;g__Odoribacter;__	0.205390241458772	1.36171337916446	0.315196406760963	0.115785411038209	0.0610062441685208	0.058343057176196	0.394530984286783	0.313965657583627	0.164765525982256	0.0548931109145802	0.750425855163206	0.041800195067577	0.806576702342175	0.707305221100373	0.428705399008619	0.0641025641025641	0.15336400613456	0.103950103950104	0.0736566861856885	0.275950880743228	0.440688930217514	0.239377618192699	0.510506404120516	0.456926334559233	0.0572147843002632	0.733785703014045	0.0620090946672179	0.511080055899381	1.27549617900929	0.363550519357885	0.757416368609299	1.62075817197179	0.522460105627804	0.0300382304751502	0.223964165733483	0.0744223808396198	0.00806630502732461	0.0855431993156544	0	0.402488108305891	0.172969836292419	0.209538559650162	0.139363993411884	0.286861732644865	0.224859462835728	0.614508393285372	0.264022846058516	0	0.668227490000975
d__Bacteria;p__Bacteroidota;c__Bacteroidia;o__Bacteroidales;f__Marinifilaceae;g__Odoribacter;s__uncultured_bacterium	0.390742410580102	1.45425700687467	0.200937709310114	3.66653801620996	1.28471973013708	0.495915985997666	2.25834977212435	0.658940269002675	3.18969159273342	0.0670915800067092	9.26292527968326	1.21220565695973	1.95439739413681	7.80735381458885	1.4290179966954	0.536437246963563	2.77388811095552	3.11238840650605	0.847051891135418	1.86726762636251	1.1280019406485	1.31657690005984	1.9645380372852	0.824696311155689	0.122058206507228	1.51491241912577	1.22640209452942	1.94050708724296	11.8038374841937	3.48441926345609	3.61455922575216	4.0596875365255	1.1244250099381	0.079191698525396	1.08087053897463	0.889685734582727	0.632532752559371	0.108054567556616	1.12402802371237	2.20061679995818	0.307997902043276	1.22990024142486	2.31851007221589	1.14744693057946	2.79825109306683	1.31145083932854	0.398728379761841	7.90390885582581	1.41449614671739
d__Bacteria;p__Bacteroidota;c__Bacteroidia;o__Bacteroidales;f__Marinifilaceae;g__Odoribacter;s__unidentified	1.39765554553652	4.37599153886832	0.00787991016902407	3.29023543033578	1.82301011985933	0.112518753125521	3.13584109924495	0.569789526725842	2.90663286861006	0.0091488518190967	8.73808756502923	0.185778644744787	4.96354893749031	2.11651638680417	2.54543830661367	0.266531713900135	1.28025605121024	4.80616362969304	1.08643612123891	3.10904658970703	1.77892779170373	1.75543586674646	6.24458726468846	1.46550763401315	4.74501277796849	1.77528799116301	0.496072757337743	1.54521860650829	15.2509758645335	0.712936732766761	3.34104775930991	3.82592433864495	1.45948094724289	0.0327689787001638	1.25614684259214	5.09793308751395	1.95943992955427	0.027013641889154	1.47047501732235	1.11337619570331	0.728147214069701	0.628615678950485	2.35651843405549	1.52992924077261	2.0737039350406	5.92775779376499	2.84498087181421	4.70336918637335	11.901277924105
d__Bacteria;p__Bacteroidota;c__Bacteroidia;o__Bacteroidales;f__Muribaculaceae;g__Muribaculaceae;__	17.9140366696724	4.28344791115812	13.4391867932706	2.81744500192976	13.0804564702505	14.7774629104851	11.8971498537514	17.616961897748	1.30122517955218	15.0651093287792	0.81948344919663	23.4731317635038	10.9766816607207	8.30948652880514	9.02067610413969	16.8016194331984	4.90098019603921	2.15237862296686	1.55783891282731	13.590580876604	12.2301285679631	4.64791541990824	17.1612197456584	13.7746573052491	2.41827821642446	17.7528799116301	20.1460658674383	16.4104611698942	3.10077519379845	24.5656279508971	9.80433410477593	2.01425955507071	23.1018229314555	19.9453850354997	29.5340571595501	8.2608842731978	15.8186963506692	13.0520913061096	9.51574409115405	13.3918770581778	16.333374250929	18.8721359267526	1.8877486380337	13.3677567412507	2.53591505309182	4.59382494004796	5.27506869982219	1.79140276580594	7.20905277533899
d__Bacteria;p__Bacteroidota;c__Bacteroidia;o__Bacteroidales;f__Muribaculaceae;g__Muribaculaceae;s__mouse_gut	4.74401362588919	2.61766261237441	3.48292029470864	0.878039367039753	0.0107658077944448	0.820970161693616	2.55764913951432	5.19399976743285	1.33502323616392	2.72635784209082	3.50352193729571	9.29357670335795	3.88811333436741	21.6726958587549	1.61657660876167	3.08704453441296	1.19357204774288	0.947780359545065	1.72356645674511	6.03872510693097	2.70477884693135	3.43107919409535	2.32462737590592	2.07845759500724	2.78063851699279	4.28436168534007	2.05319002342566	2.74306248752246	1.49540931332124	3.88574126534467	2.43214811697875	2.01815560836872	11.1306718155489	2.37848170398689	2.79955207166853	2.01616995365515	1.44117983154866	1.79190491198055	2.10947724998075	1.4740473576917	3.52021515215766	2.65567348426183	0.595464335487141	1.61790017211704	2.13616489693941	2.04586330935252	0.910609407834474	0.700820747292283	1.87786557409033
d__Bacteria;p__Bacteroidota;c__Bacteroidia;o__Bacteroidales;f__Muribaculaceae;g__Muribaculaceae;s__uncultured_Bacteroidales	0.17533313295261	0.846113167636171	0.0551593711831685	0.299112311848707	0.157898514318524	0.0250041673612269	0.510169376232909	0.0891507422768324	0.329531051964512	0.0152480863651612	0.294645734542608	0.69202545167433	0.118918359960705	3.31515576912694	1.5451257089269	0.0708502024291498	0.506768020270721	0.721536015653663	1.38474570029094	0.740468196660995	0.699442063556238	0.837821663674447	0.551529240165915	0.306474980497047	0.560704886142579	0.575982326021777	0.10334849111203	2.12816929526852	0.32986970146792	0.429650613786591	0.740584893751315	0.522071141933222	0.0851837128740985	0.0245767340251229	0.111982082866741	0.0981022292885897	0.0336096042805192	0	0.0384941104011086	0.595891485024306	0.118847016549308	0.979365007060538	0.329405802609907	0.118569516159878	0.905683947532792	0.0149880095923261	0.140093755051458	0.618371247610838	1.09745390693591
d__Bacteria;p__Bacteroidota;c__Bacteroidia;o__Bacteroidales;f__Muribaculaceae;g__Muribaculaceae;s__uncultured_Barnesiella	0.140266506362088	0	0.114258697450849	0	0.244024976674083	0.0625104184030672	0.115638391946126	0.03100895383542	0	0.118935073648257	0	0.334401560540616	0	0	0	0.0506072874493927	0	0	0	0.110380352297291	0.0242581062505054	0	0	0.100300902708124	0	0	0	0.00798562587342783	0	0.0613786591123702	0	0	0	0.0546149645002731	0.0925069380203515	0.169141774635499	0.00537753668488307	0.0945477466120391	0.0153976441604435	0	0	0.0227759303967567	0	0.0650219927328361	0	0	0	0	0
d__Bacteria;p__Bacteroidota;c__Bacteroidia;o__Bacteroidales;f__Muribaculaceae;g__Muribaculaceae;s__uncultured_Muribaculaceae	0.490932772267308	0.171866737176097	0.63827272369095	0.16402933230413	0.107658077944448	0.529254875812635	0.346915175838378	0.379859684483895	0.0760456273764259	0.4635418255009	0	0.673447587199851	0.0827258156248384	0.107985529938988	0.419774036529272	0.259784075573549	0.333400013336	0.0305735599853247	0.0147313372371377	0.515108310720692	0.34769952292391	0.0797925393975663	0.546971147271981	0.339908614733088	0	0.284046078586082	0.330715171558495	0.870433220203633	0.214415305954148	1.04815864022663	0.47548916473806	0.0389605329800912	0.283945709580328	0.303113052976516	0.779005793855592	0.791583505294137	0.305847398952725	0.855431993156544	0.346446993609978	0.449532172913073	0.131680262467777	0.44185304969708	0	0.367183017785427	0	0.0299760191846523	0.0969879842663937	0	0.229245927226612
d__Bacteria;p__Bacteroidota;c__Bacteroidia;o__Bacteroidales;f__Muribaculaceae;g__Muribaculaceae;s__uncultured_bacterium	5.1848512173129	1.78476996298255	6.78854261061424	2.35430335777692	3.11849565779086	5.22587097849642	3.57798789198014	6.60490716694446	0.743557245458386	5.23009362325028	1.72183601123337	10.3153592494543	4.96354893749031	4.06025592570596	4.14415219041665	4.83805668016194	1.82703207308128	2.35110676287147	0.666593009980481	3.61035735639056	4.11174900946066	4.44843407141432	6.24914535758239	4.03432519781567	0.339474386848228	7.21950449739624	5.93909328923798	5.66979437013376	2.95233382813789	7.2710103871577	3.54723332632022	1.39868313398527	11.4089386109376	6.86783178590934	10.618822727494	3.09191164033693	1.82096835991853	4.30867588132007	2.11717607206098	4.12419633056296	4.91959692448472	3.71247665467134	1.29228430254656	2.47848537005164	2.94815740162399	2.66786570743405	1.82660703701708	0.861972042124199	4.05814066920301
d__Bacteria;p__Bacteroidota;c__Bacteroidia;o__Bacteroidales;f__Muribaculaceae;g__Muribaculaceae;s__unidentified	0.0100190361687206	1.38815441565309	0	0	0	0.0125020836806134	0.102033875246582	0.0697701461296949	0.342205323193916	0.039645024549419	0.603102987891902	0	0.506695620702135	5.33448517898602	1.21466529719109	0.0236167341430499	0	0.0214014919897273	0	1.45334130524767	0.0889463895851864	0	0.282601759423857	0.423492700323192	0	1.22297617169007	0	1.71690956278698	0.0384847985045907	0.0519357884796978	0.584893751314959	1.8817937429384	0	0.0245767340251229	0.0925069380203515	0	0	0.0315159155373464	0.0153976441604435	0.501803355809942	0.0039057704969256	0.291531909078486	0	0	1.04309806371018	0.157374100719424	0	0.194880635610689	0.102429031314018
d__Bacteria;p__Bacteroidota;c__Bacteroidia;o__Bacteroidales;f__Muribaculaceae;g__Muribaculum;__	0.135256988277728	0.0661025912215759	0.579173397423269	0	0	0.10835139189865	0.510169376232909	0.236443272995077	0.0168990283058724	0.823396663718703	0	0.0928893223723933	0.103407269531048	0.0107985529938988	0.227749743223329	0.168690958164642	0.0333400013336	0.0428029839794546	0	0.482914041300649	0.113204495835692	0.0997406742469579	0.205114180226993	0.245179984397637	0.160201396040737	0.347167429382989	0	0.411259732481533	0.0274891417889933	0.637393767705382	0.311382284872712	0.00779210659601823	0.130615026406951	0.516111414527581	0.452797117678563	0.0338283549270999	0.161326100546492	0.661834226284274	0.184771729925321	0.418169463174952	0.181897311713964	0.332528583792648	0.0253389078930698	0.107095046854083	0.0249843847595253	0.0149880095923261	0	0	0.0487757291971515
d__Bacteria;p__Bacteroidota;c__Bacteroidia;o__Bacteroidales;f__Muribaculaceae;g__Muribaculum;s__uncultured_bacterium	0.0551046989279631	0.0264410364886304	0.0827390567747528	0	0	0.0125020836806134	0.0952316168968097	0.04651343075313	0.0042247570764681	0.146381629105547	0	0	0.025851817382762	0	0.00446568123967311	0.0269905533063428	0	0.0275162039867922	0	0.0551901761486455	0.0202150885420878	0	0	0.0167168171180207	0.0190715947667544	0.0236705065488401	0	0.0558993811139948	0	0.141643059490085	0.0168314748579844	0	0.0454313135328525	0.109229929000546	0.097375724231949	0.01014850647813	0.0268876834244154	0.103552293908424	0.0230964662406652	0.052271182896869	0.0262244590507862	0.0637726051109188	0	0.0344234079173838	0	0	0.010776442696266	0	0
d__Bacteria;p__Bacteroidota;c__Bacteroidia;o__Bacteroidales;f__Prevotellaceae;__;__	27.0914738002204	10.7615018508726	12.127181750128	0.974527209571594	6.92241441182804	1.10018336389398	8.96537650499966	18.0859723245087	9.39585973806506	15.9159525479552	11.1689148750058	7.06423296642051	8.46905537459283	7.60218130770477	8.8688429419908	5.27665317139001	4.88764419550577	3.09404427051486	0.0110485029278533	11.0656303178034	18.1895366701706	6.4033512866547	6.34030721546105	17.8424161373008	13.556089560209	23.2365472621114	6.76588121813422	9.00778598522659	5.82769805926659	8.55996222851747	8.30633284241532	2.78178205477851	14.1916065648248	14.6340797378482	8.62262038073908	9.56665877338385	2.98520505219572	11.2376750258881	7.81430441142505	19.1835241231509	19.0835946479785	5.07903247847675	2.3945267958951	5.08701472556894	11.0555902560899	2.18075539568345	8.19009644916213	0.648352883858637	1.99980489708321
d__Bacteria;p__Bacteroidota;c__Bacteroidia;o__Bacteroidales;f__Prevotellaceae;g__Alloprevotella;__	0.88668470093177	4.83870967741936	1.59568180922738	0	0	2.14202367061177	0.374124209237467	2.07759990697314	0	1.46076667378244	0.018415358408913	0.102178254609633	0.930665425779432	0.0701905944603423	0	1.23819163292848	0	0.0305735599853247	0.00736566861856885	0.0137975440371614	0.610495673971052	0	0.00911618578786636	1.73854898027416	0	2.55641470727474	2.86619815350696	0.0439209423038531	0.0109956567155973	0.56657223796034	0	2.9064557603148	0	1.2998361551065	0.730317931739617	0.893068570075437	0.0100828812841558	1.06703885462158	2.67919008391716	0	1.305085313187	1.53965289482075	0	4.79250334672022	0	0.224820143884892	0.479551699983835	0	0
d__Bacteria;p__Bacteroidota;c__Bacteroidia;o__Bacteroidales;f__Prevotellaceae;g__Prevotellaceae_UCG-001;__	3.27622482717163	0.0925436277102062	3.06922501083488	0.106136626785025	4.64724036460203	2.36706117686281	0.755050676824706	1.22872979572852	0.270384452893959	3.53755603671739	0.0874729524423369	2.83776879847662	0.155110904296572	0.0485934884725447	0.969052829009065	2.53711201079622	0.18003600720144	0.125351595939831	0.0736566861856885	0.478314859954928	0.78030241772459	0.259325753042091	0.237020830484525	1.03087038894461	0.0114429568600526	0.678554521066751	0.537412153782555	0.650828508684368	0.307878388036726	0.882908404154863	0.39974752787713	0.105193439046246	0.261230052813902	2.5204806116876	1.41194800136326	4.10676228814993	11.2289687901215	4.08806447255864	4.68088382477481	0.465213527782134	1.5606342971287	2.72855646153145	0.114025085518814	5.30502964237904	0.156152404747033	0.187350119904077	0.571151462902096	0.0524678634336469	0.360940396058921
d__Bacteria;p__Bacteroidota;c__Bacteroidia;o__Bacteroidales;f__Prevotellaceae;g__Prevotellaceae_UCG-001;s__uncultured_Bacteroidales	0.0100190361687206	0	0	0	0	0	0	0.01550447691771	0.00844951415293621	0.00609923454606447	0	0.00928893223723933	0	0	0	0	0	0	0	0	0	0	0	0	0	0	0	0	0	0	0	0	0	0.00546149645002731	0	0.00676567098541998	0.0100828812841558	0	0	0	0.00948544263539074	0	0	0	0	0	0	0	0
d__Bacteria;p__Bacteroidota;c__Bacteroidia;o__Bacteroidales;f__Rikenellaceae;__;__	1.18224626790903	0.370174510840825	0.315196406760963	1.37012736395214	0.0502404363740759	0.0791798633105518	1.57132167879736	1.04655219194542	0.439374735952683	0.0365954072763868	3.34238755121772	2.58696762807115	3.8674318804612	1.57118946061228	2.43826195686152	0.340755735492578	1.66033206641328	4.002079002079	2.68110337715906	3.06305477624983	1.82340098649632	4.0295232395771	3.0903869820867	1.4766521787585	0.0190715947667544	0.946820261953606	0.682100041339397	2.73507686164903	1.6493485073396	2.01133144475921	3.62297496318115	1.80387267697822	2.18070304957692	0.0409612233752048	1.12468961487901	0.0202970129562599	0.0618416718761553	0.162081851334924	0.0230964662406652	1.59949819664419	0.344823738157146	1.011251309616	1.60902065120993	0.00764964620386307	3.46658338538414	6.27997601918465	2.02058300554987	5.20556159352397	7.10662374402497
d__Bacteria;p__Bacteroidota;c__Bacteroidia;o__Bacteroidales;f__Rikenellaceae;g__Alistipes;__	1.71826470293558	7.39026969857218	2.08423623970687	9.32072558857584	12.2407234622838	12.6229371561927	1.77538942929052	2.7481685336641	6.1596958174905	3.973651306761	8.08894618111505	2.2664994658864	2.61620391913552	2.73743318395335	4.19774036529273	2.15587044534413	5.40774821630993	5.32285679344503	3.88170736198578	2.01904061077128	3.44869410528018	4.0295232395771	2.21067505355759	4.56369107321966	2.73486668955258	3.16395770869497	3.03155573928621	2.69115591934518	7.82340975314751	4.09348441926346	3.47149168945929	10.8583005415514	3.00414560735987	1.92790824685964	1.84040118798384	3.78201008084977	8.30157225728824	2.82742785106479	5.61244129648164	1.92880664889446	2.14315206838446	1.33922470732929	1.58368174331686	5.18263530311723	3.17926296064959	4.26408872901679	3.5616143111159	10.853352321703	1.76568139693688
d__Bacteria;p__Bacteroidota;c__Bacteroidia;o__Bacteroidales;f__Rikenellaceae;g__Alistipes;s__Alistipes_inops	0.110209397855926	0	0.102438832197313	0	0	0.0958493082180363	0.0136045166995443	0.01550447691771	0	0.039645024549419	0	0.0464446611861967	0	0	0	0.0843454790823212	0	0.0428029839794546	0	0.00919836269144092	0.0889463895851864	0	0.0729294863029308	0.0278613618633679	0	0	0.220476781038997	0	0.08246742536698	0.056657223796034	0.0126236061434883	0	0.0170367425748197	0.0873839432004369	0.165538731194313	0.172524610128209	0.0873849711293499	0.0810409256674621	0.100084687042882	0	0.0970862952092935	0.150321140618594	0	0.0803212851405623	0	0	0.0161646640443989	0.033729340778773	0.0097551458394303
d__Bacteria;p__Bacteroidota;c__Bacteroidia;o__Bacteroidales;f__Rikenellaceae;g__Alistipes;s__Alistipes_timonensis	0.0601142170123234	0	0.0945589220282889	0	0.258379387066676	0.491748624770795	0	0.01550447691771	0	0.0670915800067092	0	0	0	0	0	0.067476383265857	0	0	0	0	0.0161720708336703	0	0	0	0	0	0.0275595976298746	0	0	0	0	0	0	0.0491534680502458	0.0146063586347923	0.0439768614052299	0.0591529035337138	0.148575030390347	0.0153976441604435	0	0.0881588197877493	0.0227759303967567	0	0.160642570281125	0	0	0	0	0
d__Bacteria;p__Bacteroidota;c__Bacteroidia;o__Bacteroidales;f__Rikenellaceae;g__Alistipes;s__uncultured_bacterium	0	0	0	0	0	0	0	0	0	0	0	0	0	0	0	0	0	0	0	0	0.00808603541683513	0	0	0	0	0	0	0	0	0.0141643059490085	0	0	0	0.00546149645002731	0	0	0	0	0	0	0.00223186885538606	0	0	0	0.0124921923797626	0	0	0	0
d__Bacteria;p__Bacteroidota;c__Bacteroidia;o__Bacteroidales;f__Rikenellaceae;g__Rikenella;__	0	0	0	0	0	0	0	0	0	0	0	0	0	0	0	0	0.00666800026672001	0	0.0147313372371377	0	0	0.0997406742469579	0	0.0111445447453472	0	0	0.00688989940746865	0	0	0	0	0	0	0	0	0	0.00134438417122077	0	0	0	0	0	0.0126694539465349	0	0	0	0.0377175494369309	0	0
d__Bacteria;p__Bacteroidota;c__Bacteroidia;o__Bacteroidales;f__Rikenellaceae;g__Rikenella;s__uncultured_bacterium	0.500951808436029	1.00475938656795	0.67767227453607	1.81397143959861	0.45934113256298	0.191698616436073	1.03394326916536	0.922516376603745	1.51246303337558	0.173828184562837	1.69881681322223	0.2833124332358	2.54898919394033	0.496733437719346	1.64783637743938	0.377867746288799	1.82036407281456	1.23211446740859	0.478768460206975	0.735869015315274	2.28026198754751	1.27668063036106	1.01189662245317	1.74412125264683	0.47678986916886	1.25453684708853	0.923246520600799	1.70892393691356	1.41294188795426	1.63361661945231	3.07174416158216	2.79736626797055	0.193083082514623	0.0737302020753686	0.593991917814889	2.36121917391157	0.725967452459215	0.0990500202602314	1.50127030564324	1.56290836861638	0.493800984254165	2.7057805311347	0.354744710502977	1.31956397016638	2.12367270455965	2.1507793764988	1.21234980332992	1.42038001723944	1.90225343868891
d__Bacteria;p__Bacteroidota;c__Bacteroidia;o__Bacteroidales;f__Rikenellaceae;g__Rikenellaceae_RC9_gut_group;__	0.120228434024647	0.132205182443152	0.0354595957606083	0.125434195291393	0.0179430129907414	0.820970161693616	0.12924290864567	0.220938796077367	0.0253485424588086	0.103686987283096	0	0.0789559240165343	0.0672147251951812	0.0323956589816964	0.151833162148886	0.259784075573549	0.10668800426752	0.226244343891403	0.117850697897102	0.0919836269144092	0.117247513544109	0	0.369205524408587	0.122589992198819	0.0572147843002632	0.0552311819472937	2.03252032520325	0.115791575164704	0.203419649238551	0.391879131255902	0.244056385440774	0.0584407994701368	0.249872224430689	0.062807209175314	0.326208676177029	2.37813335137512	1.86869399799687	0.117059114853001	0.754484563861729	0.21953896816685	0.465344656347993	0.359859700268756	0.0506778157861396	0.638745458022566	0.0624609618988132	0.0974220623501199	0.0808233202219947	0.067458681557546	0.0780411667154424
d__Bacteria;p__Bacteroidota;c__Bacteroidia;o__Bacteroidales;f__Rikenellaceae;g__Rikenellaceae_RC9_gut_group;s__uncultured_organism	1.00190361687206	0.700687466948704	0.200937709310114	1.44731763797762	0.150721309122228	1.29604934155693	0.489762601183593	1.26749098802279	0.933671313899451	0.0487938763685157	0.879333364025598	3.69235056430263	0.718680523240784	10.782355164408	1.60764524628232	4.52091767881242	1.14689604587584	2.3633361868656	0.581887820866939	1.92705698385687	4.47562060321824	0.638340315180531	0.38743789598432	0.206174077788922	0.179272990807491	1.27820735363737	0.130908088741904	0.802555400279497	2.58397932816537	1.23229461756374	1.36755733221124	0.689601433747614	1.41404963371003	0.0191152375750956	2.298067091874	0.690098440512838	0.615055758333501	0.013506820944577	0.307952883208869	1.1970100883383	1.79777036301347	1.43488361499567	0.101355631572279	5.05259131765156	1.08682073703935	1.45383693045564	1.76733660218762	1.84387062923959	0.49263486489123
d__Bacteria;p__Bacteroidota;c__Bacteroidia;o__Bacteroidales;f__Rs-E47_termite_group;g__Rs-E47_termite_group;s__uncultured_bacterium	0.110209397855926	0.542041248016922	0.263976990662306	1.53415669625627	0.00717720519629656	0.0791798633105518	0.428542276035644	0.0116283576882825	0.718208702999578	0.0121984690921289	3.31936835320657	0.236867772049603	0.858280337107699	0.63711462664003	0.727906042066717	0.229419703103914	0.520104020804161	1.84970037911214	0.740249696166169	0.519707492066412	0.0283011239589229	0.398962696987832	0.592552076211313	0.300902708124373	0.717091963229965	0	0.440953562077994	0.610900379317229	2.65545109681676	0.873465533522191	0.942562592047128	4.48435734600849	0.102220455448918	0.00819224467504096	0.292127172695847	0.720543959947228	0.334751658633971	0.00900454729638467	0.415736392331973	0.444305054623386	0.0546807869569584	0.186762629253405	1.69770682883568	0.240963855421687	0.262336039975016	1.01169064748201	0.010776442696266	1.51032492598284	1.27304653204565
d__Bacteria;p__Bacteroidota;c__Bacteroidia;o__Bacteroidales;f__Tannerellaceae;__;__	0.36068530207394	0	0.256097080493282	0	0.653125672862987	0.737622937156193	0.054418066798177	0.03100895383542	0.0168990283058724	0.558079960964899	0	0.0232223305930983	0.0103407269531048	0	0	0.448717948717949	0.0400080016003201	0	0	0	0.0606452656262634	0	0.00911618578786636	0.0111445447453472	0.404317809055193	0.0157803376992268	0	0	0.016493485073396	0.0330500472143532	0.0168314748579844	0.00779210659601823	0.102220455448918	0.931185144729656	0.043819075904377	0.0304455194343899	0.0322652201092984	0.742875151951736	0.0538917545615521	0.0104542365793738	0.197520393701666	0.0637726051109188	0	0.688468158347676	0	0	0.102376205614527	0	0.0146327187591454
d__Bacteria;p__Bacteroidota;c__Bacteroidia;o__Bacteroidales;f__Tannerellaceae;g__Parabacteroides;__	5.04959422903517	0.35695399259651	1.78085969819944	0.347356233114628	1.80865570946673	1.6752792132022	1.57132167879736	1.60083724175356	0.17743979721166	3.27223933396359	0.110492150453478	2.30365519483535	0.486014166795926	0.82608930403326	0.0491224936364042	1.75438596491228	2.2004400880176	1.80689739513269	0.187824549773506	1.25097732603597	1.66168027815962	0.319170157590265	1.0848261087561	0.891563579627772	8.70427585154671	2.45384251222976	0.282485875706215	0.187662208025554	0.318874044752323	1.34560906515581	0.648011782032401	0.0857131725562006	1.68663751490715	2.61332605133807	1.23667169774575	0.947193937958797	1.00559936007313	1.77839809103597	0.469628146893525	0.574983011865559	5.63770072870518	1.44854917323373	0.139363993411884	1.32721361637024	0.0749531542785759	0.254796163069544	1.72423083140255	0.0936926132743694	0.117061750073164
d__Bacteria;p__Bacteroidota;c__Bacteroidia;o__Bacteroidales;f__Tannerellaceae;g__Parabacteroides;s__uncultured_Bacteroidales	0.250475904218014	0.71390798519302	2.54521098459478	0.0868390582786569	1.82301011985933	2.14619103183864	2.01346847153255	1.00779099965115	0.439374735952683	2.86359061937727	0.84710648681	0.538758069759881	0.429140168553849	0.723503050591221	0.759165810744429	0.789473684210526	0.973528038941122	1.98422404304757	0.254115567340625	1.93165616520259	1.38675507398722	0.199481348493916	0.998222343771366	1.01972584419926	1.02223747949804	1.25453684708853	0.268706076891277	1.07805949291276	0.258397932816537	1.62889518413598	1.24552913949085	0.214282931390501	0.74393775910046	2.07263790278536	1.94751448463898	0.368729068705389	0.912836852258902	1.44072756742155	0.531218723535299	0.919972818984894	1.88537121558737	1.97239557235913	0.101355631572279	0.543124880474278	0.430980637101811	0.277278177458034	1.36322000107764	0.824494996814451	0.0243878645985757
d__Bacteria;p__Bacteroidota;c__Bacteroidia;o__Flavobacteriales;f__Weeksellaceae;__;__	0	0	0	0	0	0.0166694449074846	0	0	0	0.00609923454606447	0	0.013933398355859	0	0	0	0	0	0	0	0	0	0	0	0	0	0	0	0	0	0	0	0	0	0	0	0	0	0	0	0.0209084731587476	0	0	0	0	0	0	0	0	0
d__Bacteria;p__Campilobacterota;c__Campylobacteria;o__Campylobacterales;f__Helicobacteraceae;g__Helicobacter;__	1.15719867748723	10.695399259651	2.14727552105906	3.56040138942493	6.03961817268356	2.65460910151692	7.33283450105435	11.8376681266716	10.0422475707647	1.13140800829496	4.98135444961098	2.33616645766569	3.3348844423763	2.52146212407537	14.5134640289376	2.82388663967611	9.10182036407281	21.3067139537728	32.1879718631459	4.24044520075427	12.4686666127598	3.61061240773988	6.04858927024933	5.03733422489691	3.4634016096426	0.804797222660565	5.65660741353176	6.52824915152725	10.2919346857991	2.07743153918791	7.54470860509152	21.6425760704406	0.533817934011017	1.25614418350628	2.26885437460441	3.75494739690809	0.692357848178695	2.65634145243348	5.87420124720918	3.30353875908212	1.72690852685496	4.49141347424042	11.6812365387052	2.59323006310958	13.054341036852	33.2434052757794	14.6559620669217	22.1901585279017	6.86762267095893
d__Bacteria;p__Campilobacterota;c__Campylobacteria;o__Campylobacterales;f__Helicobacteraceae;g__Helicobacter;s__Helicobacter_typhlonius	0	0	0	0	0	0	0	0	0	0	0	0	0	0	0	0	0.01333600053344	0.00917206799559741	0.00736566861856885	0	0	0	0	0	0	0	0	0	0	0	0	0	0	0	0	0	0	0	0	0	0	0	0	0	0	0.0149880095923261	0	0.0224862271858487	0
d__Bacteria;p__Cyanobacteria;c__Cyanobacteriia;o__Chloroplast;f__Chloroplast;g__Chloroplast;__	0.0100190361687206	0	0	0	0	0	0	0	0	0	0.0138115188066848	0	0	0.026996382484747	0	0	0	0.0366882719823896	0.025779840164991	0	0	0	0	0	0.0190715947667544	0	0	0	0	0	0	0.00779210659601823	0	0	0	0.01014850647813	0	0	0	0	0	0	0.0253389078930698	0	0	0.0449640287769784	0	0.0374770453097478	0.0097551458394303
d__Bacteria;p__Cyanobacteria;c__Vampirivibrionia;o__Gastranaerophilales;f__Gastranaerophilales;g__Gastranaerophilales;__	0	0.0396615547329455	0.196997754225602	0.0675414897722887	0.678245891050025	0.650108351391899	0.054418066798177	0.178301484553665	0.0253485424588086	0.262267085480772	0.248607338520326	0.0743114578979146	0.103407269531048	0	0.120573393471174	0.587044534412956	0.0466760018670401	0.143695731931026	0.0441940117114131	0.114979533643012	0.0606452656262634	0.0997406742469579	0.218788458908793	0.117017719826145	0.0190715947667544	0.0394508442480669	1.01970511230536	0.0758634457975644	0.137445708944967	0.084985835694051	0.0126236061434883	0.0272723730860638	0.0851837128740985	0.131075914800655	0.335946248600224	0.0710395453469098	0.550525318114905	0.027013641889154	0.246362306567095	0.156813548690607	0.150651147738559	0.191317815332756	0.202711263144559	0.114744693057946	0.0124921923797626	0.0674460431654676	0.0377175494369309	0.24360079451336	0.195102916788606
d__Bacteria;p__Cyanobacteria;c__Vampirivibrionia;o__Gastranaerophilales;f__Gastranaerophilales;g__Gastranaerophilales;s__uncultured_bacterium	0	0	0	0	0	0	0	0	0	0.0640419627336769	0	0	0	0	0	0	0.11335600453424	0	0	0	0	0	0.00911618578786636	0.0334336342360415	0	0.0157803376992268	1.77759404712691	0	0	0	0	0	0	0	0	0	0	0	0	0	0	0	0	0	0	0	0	0	0
d__Bacteria;p__Cyanobacteria;c__Vampirivibrionia;o__Gastranaerophilales;f__Gastranaerophilales;g__Gastranaerophilales;s__uncultured_rumen	0	0.0396615547329455	0.0118198652535361	0	0.0574176415703725	0	0	0	0	0.0182977036381934	0	0	0	0	0.0133970437190193	0.0641025641025641	0.02000400080016	0.0580897639721169	0	0.0367934507657637	0	0	0.0136742786817995	0.0501504513540622	0	0	0.0344494970373432	0.0119784388101417	0.0109956567155973	0.0141643059490085	0	0.0428565862781003	0.0113578283832131	0.00819224467504096	0.0194751448463898	0.0405940259125199	0.0100828812841558	0	0.0307952883208869	0.0627254194762427	0.0156230819877024	0.141210768459892	0	0	0	0	0	0.0374770453097478	0.0097551458394303
d__Bacteria;p__Deferribacterota;c__Deferribacteres;o__Deferribacterales;f__Deferribacteraceae;g__Mucispirillum;s__Mucispirillum_schaedleri	0.0200380723374411	1.73188789000529	0.0590993262676806	1.99729834040911	0.00717720519629656	0.112518753125521	1.93864362968506	3.79084460638009	4.33037600337981	0	0.151926706873533	0.218289907575124	0.584251072850421	0.0431942119755953	5.17125887554146	0.0303643724696356	3.41401613656065	1.37275284334108	17.4161234486061	0.749666559352435	3.2910164146519	3.69040494713744	0.993664250877433	0.284185891006352	0.125872525460579	0.0473410130976803	1.70869505305223	1.0900379317229	1.08857001484414	0.118035882908404	1.19503471491689	3.04281762574512	0.0681469702992788	0.00546149645002731	0.26778324163786	0.14207909069382	0.026215491338805	0.0495250101301157	0.115482331203326	0.705660969107731	0.0172969836292419	1.10235503120302	2.92664386164956	0.0535475234270415	1.49281698938164	4.18914868105516	6.13718411552347	0.670839111044485	0.799921958833285
d__Bacteria;p__Deferribacterota;c__Deferribacteres;o__Deferribacterales;f__Deferribacteraceae;g__Mucispirillum;s__uncultured_Deferribacteres	0	0	0	0	0	0	0.0136045166995443	0	0.0253485424588086	0	0.0230191980111413	0	0	0.0107985529938988	0	0	0	0.00611471199706494	0.0110485029278533	0	0.00808603541683513	0	0	0	0	0	0	0.00798562587342783	0.0109956567155973	0	0.00841573742899221	0	0	0	0	0	0	0	0	0	0	0	0	0	0.0124921923797626	0	0.0484939921331968	0.0299816362477982	0.0146327187591454
d__Bacteria;p__Deferribacterota;c__Deferribacteres;o__Deferribacterales;f__Deferribacteraceae;g__Mucispirillum;s__uncultured_bacterium	0	0.185087255420413	0	0.405248938633732	0.111246680542597	0.0166694449074846	0.054418066798177	0.189929842241947	0.680185889311365	0	0.0506422356245109	0	0.0361925443358668	0.0161978294908482	0.558210154959139	0	0.440088017603521	0.0886633239574416	0.559790815011233	0.183967253828818	0.064688283334681	0.139636943945741	0.104836136560463	0.0167168171180207	0.328031429988176	0.0236705065488401	0.117128289926967	0.115791575164704	0.109956567155973	0.0424929178470255	0.197769829581317	0.245451357774574	0.0170367425748197	0	0.0730317931739617	0	0	0	0	0.130677957242172	0	0.0364414886348107	0.380083618396047	0	0.0562148657089319	0.36720623501199	0.30712861684358	0.0449724543716973	0.034143010438006
d__Bacteria;p__Desulfobacterota;c__Desulfovibrionia;o__Desulfovibrionales;f__Desulfovibrionaceae;__;__	0	0	0.0748591466057287	0.0289463527595523	0	0.029171528588098	0.0884293585470376	0.03100895383542	0.105618926911703	0	0.00920767920445652	0	0.0361925443358668	0	0.0312597686777118	0.0067476383265857	0.01333600053344	0.0183441359911948	0	0.0459918134572046	0.00808603541683513	0.0598444045481747	0.0638133005150645	0	0.00762863790670176	0	0.0482292958522806	0.0159712517468557	0.016493485073396	0.0141643059490085	0.0252472122869766	0	0	0	0.0097375724231949	0	0.0107550733697661	0.0225113682409617	0	0.052271182896869	0.00111593442769303	0.0455518607935134	0.0506778157861396	0	0.0124921923797626	0.0149880095923261	0.0700468775257288	0.0637109770265712	0.0585308750365818
d__Bacteria;p__Desulfobacterota;c__Desulfovibrionia;o__Desulfovibrionales;f__Desulfovibrionaceae;g__Desulfovibrio;__	0	0.0396615547329455	0.00787991016902407	0.598224623697414	0.0179430129907414	0.116686114352392	0.44894905108496	0.0930268615062599	0.253485424588086	0	0.0874729524423369	0.176489712507547	0.248177446874515	0.0215971059877976	0.33046041173581	0.0236167341430499	0.393412015736481	0.0183441359911948	0.327772253526314	0.119578714988732	0.0727743187515161	0.777977259126272	0.319066502575322	0.0501504513540622	0.0457718274402106	0.063121350796907	0.0757888934821552	0.27550409263326	0.131947880587168	0.0424929178470255	0.660635388175889	0	0.0170367425748197	0.00546149645002731	0.111982082866741	0.0270626839416799	0.0329374121949088	0.0900454729638467	0.0230964662406652	0.245674559615284	0.00557967213846514	0.0956589076663782	0.456100342075257	0.00764964620386307	0.218613366645846	0.374700239808153	0.393340158413708	0.0374770453097478	0.234123500146327
d__Bacteria;p__Desulfobacterota;c__Desulfovibrionia;o__Desulfovibrionales;f__Desulfovibrionaceae;g__Desulfovibrio;s__uncultured_bacterium	0	0	0	0	0	0.00833472245374229	0.0476158084484049	0	0.042247570764681	0	0	0	0	0	0.00446568123967311	0	0	0	0	0.137975440371614	0	0	0.665481562514244	0.0668672684720829	0	0	0	0.0279496905569974	0	0.028328611898017	0.223017041868294	0	0.0283945709580328	0	0	0	0	0	0	0.0104542365793738	0	0	0	0	0.0687070580886946	0	0	0	0.473124573212369
d__Bacteria;p__Desulfobacterota;c__Desulfovibrionia;o__Desulfovibrionales;f__Desulfovibrionaceae;g__uncultured;s__uncultured_Desulfovibrionales	0.0150285542530809	0.0396615547329455	0.256097080493282	0.154380548050946	0.0789492571592622	0.0916819469911652	0.244881300591796	0.0271328346059925	0.283058724123363	0.0213473209112256	0.0414345564200543	0	0.103407269531048	0.0107985529938988	0.116107712231501	0.0202429149797571	0.18670400746816	0.0611471199706494	0.0589253489485508	0.0551901761486455	0.0485162125010108	0.119688809096349	0.18688180865126	0.0278613618633679	0.167830033947439	0.0157803376992268	0.0482292958522806	0.115791575164704	0.109956567155973	0.0188857412653447	0.109404586576899	0.0701289593641641	0.0681469702992788	0.0191152375750956	0.0925069380203515	0.0439768614052299	0.0127716496265973	0.180090945927694	0.0307952883208869	0.052271182896869	0.0100434098492373	0.0819933494283242	0.0760167236792094	0.0152992924077261	0.0624609618988132	0.0449640287769784	0.296352174147314	0.0861972042124199	0.156082333430885
d__Bacteria;p__Desulfobacterota;c__Desulfovibrionia;o__Desulfovibrionales;f__Desulfovibrionaceae;g__uncultured;s__uncultured_bacterium	0.846608556256888	0.806451612903226	2.37185296087625	5.6445387881127	1.31701715352042	0.98349724954159	1.66655329569417	1.60858948021241	2.85593578369244	0.143332011832515	1.16016757976152	0.13468951743997	4.14663150819503	0.194373953890179	0.808288304380833	0.988529014844804	3.09395212375809	1.06701724348783	0.578204986557655	0.809455916846801	1.96894962399935	3.7901456213844	1.05291945849856	0.785690404546974	0.732349239043369	1.67271579611804	2.69395066832024	0.75464164503893	1.91874209687174	0.878186968838527	2.0492320639596	1.06362255035649	0.522460105627804	0.458765701802294	0.652417352354058	0.876154392611887	0.790497892677812	1.18860024312278	0.300254061128647	1.24405415294548	0.444141902221825	1.70819477975675	2.30584061826935	1.09007458405049	1.84884447220487	2.81774580335731	2.78571043698475	0.269834726230184	2.34123500146327
d__Bacteria;p__Firmicutes;c__Bacilli;o__Acholeplasmatales;f__Acholeplasmataceae;g__Anaeroplasma;s__uncultured_bacterium	0.52599939885783	0.978318350079323	0.0236397305070722	0.0289463527595523	0.25120218187038	2.49208201366894	0.306101625739746	0.0271328346059925	0.811153358681876	0.201274740020127	1.10492150453478	0.306534763828898	0.170621994726229	0.674909562118676	0.495690617603715	2.10863697705803	0.0666800026672001	2.1279197749786	0.0220970058557066	0.0919836269144092	0.0525592302094283	0	0.182323715757327	0.0724395408447565	1.13285272914521	0.575982326021777	1.57778696431032	0.0878418846077061	2.04519214910111	0.722379603399433	0.281927203871239	3.08957026532123	0.329377023113181	0.103768432550519	0.472272262524953	1.65082372044248	1.2038960253282	1.61181396605286	2.00939256293787	1.41654905650515	0.00167390164153954	1.05224798433016	0.468769796021791	0.726716389366992	0.0499687695190506	0.0224820143884892	0.5064928067245	0.783270246973729	0.307287093942054
d__Bacteria;p__Firmicutes;c__Bacilli;o__Bacillales;f__Bacillaceae;g__Bacillus;__	0	0	0	0	0	0	0.0612203251479491	0	0	0.0121984690921289	0	0	0	0.118784082932887	0	0	0	0.0183441359911948	0	0.110380352297291	0	0	0.0227904644696659	0	0	0	0	0	0.0109956567155973	0	0.0757416368609299	0	0	0.00546149645002731	0.0292127172695847	0	0	0.013506820944577	0	0	0	0.00911037215870268	0	0	0	0	0	0	0
d__Bacteria;p__Firmicutes;c__Bacilli;o__Bacillales;f__Bacillaceae;g__Terribacillus;__	0	0	0	0	0	0	0	0	0	0	0.0138115188066848	0	0	0.0377949354786459	0	0	0	0	0	0	0	0	0.0136742786817995	0	0	0	0	0	0	0	0	0	0	0	0	0	0	0	0	0	0.00111593442769303	0	0	0	0	0	0	0.0299816362477982	0.0097551458394303
d__Bacteria;p__Firmicutes;c__Bacilli;o__Erysipelotrichales;f__Erysipelatoclostridiaceae;g__Candidatus_Stoquefichus;s__uncultured_bacterium	0.0400761446748823	0	0	0	0	0.0125020836806134	0	0.0775223845885499	0	0.039645024549419	0	0	0	0	0	0	0	0.00611471199706494	0	0	0	0	0	0	0	0	0	0	0	0	0	0	0	0	0	0	0.00134438417122077	0	0	0	0.0541228197431119	0	0	0	0	0.0224820143884892	0.010776442696266	0	0
d__Bacteria;p__Firmicutes;c__Bacilli;o__Erysipelotrichales;f__Erysipelatoclostridiaceae;g__Candidatus_Stoquefichus;s__unidentified	0	0	0.00787991016902407	0	0	0	0	0	0	0	0	0	0	0	0	0	0	0	0	0	0.0242581062505054	0	0	0	0	0	0	0	0	0	0	0.00779210659601823	0.0454313135328525	0	0	0.165758939142789	0.0383149488797919	0	0.0384941104011086	0	0	0	0	0.00764964620386307	0	0	0	0	0
d__Bacteria;p__Firmicutes;c__Bacilli;o__Erysipelotrichales;f__Erysipelatoclostridiaceae;g__Coprobacillus;__	0.0400761446748823	0	0.177297978803042	0	0.714131917031508	0.591765294215703	0.0204067750493164	0.007752238458855	0	1.17105303284438	0	0.041800195067577	0	0	0	0.0472334682860999	0	0.00917206799559741	0	0	0	0	0	0	0	0	0	0	0	0	0	0.00779210659601823	0.107899369640525	1.53468050245767	0	0.392408917154359	0.0759577056739734	0.157579577686732	0.0230964662406652	0	2.38028813426923	0	0	0.0994454006502199	0	0.134892086330935	0.0161646640443989	0.00749540906194956	0
d__Bacteria;p__Firmicutes;c__Bacilli;o__Erysipelotrichales;f__Erysipelatoclostridiaceae;g__Erysipelatoclostridiaceae;s__uncultured_bacterium	0	0	0	0	0	0	0	0	0	0	0	0	0	0	0	0	0	0	0	0	0	0	0	0	0	0	0	0	0	0	0	0	0	0	0	0	0	0	0	0.0104542365793738	0	0.00911037215870268	0	0	0.0437226733291693	0	0	0	0
d__Bacteria;p__Firmicutes;c__Bacilli;o__Erysipelotrichales;f__Erysipelatoclostridiaceae;g__Erysipelatoclostridium;__	0.120228434024647	0	0.0945589220282889	0	0.218904758487045	0.2167027837973	0.0204067750493164	0.0930268615062599	0.00844951415293621	0.0823396663718703	0.179549744486902	0.116111652965492	0.0827258156248384	3.33135359861779	0	0.0742240215924427	0.0466760018670401	0	0	0.0919836269144092	0.0485162125010108	0	0	0	0.202158904527597	0	0.0137797988149373	0	0.0109956567155973	0	0	0	0.902947356465444	0.131075914800655	0	0.246946990967829	0.0107550733697661	0.0945477466120391	0	0.0156813548690607	0.0864849181462097	0.0318863025554594	0	0.133868808567604	0.362273579013117	0.0674460431654676	0.134705533703325	0	0
d__Bacteria;p__Firmicutes;c__Bacilli;o__Erysipelotrichales;f__Erysipelatoclostridiaceae;g__Erysipelatoclostridium;s__unidentified	0.0751427712654043	0	0.00787991016902407	0	0	0	0	0.038761192294275	0	0	0	0	0.0103407269531048	0	0	0	0	0	0	0.0321942694200432	0	0	0.0136742786817995	0	0	0	0	0	0	0	0.00841573742899221	0	0.261230052813902	0.0136537411250683	0	0	0	0.0180090945927693	0	0	0.0178549508430885	0	0	0.0688468158347677	0.362273579013117	0	0.0377175494369309	0	0
d__Bacteria;p__Firmicutes;c__Bacilli;o__Erysipelotrichales;f__Erysipelotrichaceae;__;__	0.0300571085061617	0.0264410364886304	0.00787991016902407	0.0289463527595523	0	0.0125020836806134	0.0612203251479491	0.01550447691771	0.0929446556822983	0.0152480863651612	0.115095990055706	0	0.0827258156248384	0.0485934884725447	0.0625195373554236	0.0269905533063428	0.15336400613456	0.207900207900208	0.0147313372371377	0.19776479786598	0.0808603541683513	0	0.050139021833265	0.039005906608715	0	0.0315606753984535	0.234256579853934	0.107805949291276	0.0989609104403761	0.0236071765816808	0.0126236061434883	0.0428565862781003	0.153330683173377	0	0.0243439310579872	0.324752207300159	0.0221823388251427	0	0.0692893987219955	0.0156813548690607	0.0786733771523585	0.0865485355076755	0.0886861776257443	0.252438324727481	0.106183635227983	0.861810551558753	0.140093755051458	0.0712063860885208	0.165837479270315
d__Bacteria;p__Firmicutes;c__Bacilli;o__Erysipelotrichales;f__Erysipelotrichaceae;g__Dubosiella;s__Dubosiella_newyorkensis	0	0	0.00787991016902407	0	0	0	0	0.0581417884414125	0	0	0	0	0.0155110904296572	0	0	0.0067476383265857	0	0	0	0	0.0161720708336703	0	0	0	0	0	0.0482292958522806	0	0	0	0.0252472122869766	0	0.0113578283832131	0	0	0	0	0	0	0.0209084731587476	0.059702491881577	0	0	0	0	0.0299760191846523	0	0	0
d__Bacteria;p__Firmicutes;c__Bacilli;o__Erysipelotrichales;f__Erysipelotrichaceae;g__Faecalibaculum;__	0	0	0	0	0	0	0.0272090333990885	0	0	0.0152480863651612	0	0	0	0	0	0	0	0	0	0	0	0	0	0	0	0	0.0206696982224059	0	0	0	0	0	0.0113578283832131	0.00546149645002731	0	0	0	0.00900454729638467	0	0	0	0	0	0	0	0	0	0	0
d__Bacteria;p__Firmicutes;c__Bacilli;o__Erysipelotrichales;f__Erysipelotrichaceae;g__Faecalitalea;__	0.0651237350966837	0	0.0748591466057287	0	0	1.09601600266711	0.0136045166995443	0	0	0.0304961727303223	0	0.0371557289489573	0	0	0	0.1417004048583	0	0	0	0	0.109161478127274	0	0	0	0	0.0315606753984535	0	0	0	0	0	0	0	0.0573457127252867	0	1.05206183823281	0.170064597659427	0.0540272837783081	0.138578797443991	0	0.798451083014362	0	0	0.508701472556894	0	0	0.0538822134813298	0	0
d__Bacteria;p__Firmicutes;c__Bacilli;o__Erysipelotrichales;f__Erysipelotrichaceae;g__Holdemania;__	0.100190361687206	0	0.165478113549506	0	0	0.141690281713619	0.0748248418474934	0.29458506143649	0	0.332408282760514	0.0138115188066848	0.0185778644744787	0.0568739982420764	0	0.0357254499173849	0.0978407557354926	0	0.00611471199706494	0	0.0919836269144092	0.0161720708336703	0	0	0.0167168171180207	0	0	0	0.0239568776202835	0.0384847985045907	0.0330500472143532	0.0420786871449611	0.0818171192581914	0	0.510649918077553	0.0340815034811821	0.12178207773756	0.231906269535582	0.21160686146504	0.307952883208869	0.0261355914484345	0.231556393746304	0.0865485355076755	0	0.390131956397017	0	0.0299760191846523	0	0.0149908181238991	0
d__Bacteria;p__Firmicutes;c__Bacilli;o__Erysipelotrichales;f__Erysipelotrichaceae;g__Turicibacter;s__uncultured_bacterium	0.160304578699529	0	0.244277215239746	0.0289463527595523	0	0.112518753125521	0.0612203251479491	0.158920888406527	0	0.0091488518190967	0	0.0325112628303376	0.511865984178688	0	0	0.205802968960864	0	0.770453711630182	0.0773395204949729	0	0.117247513544109	0	0.0957199507725967	0.557227237267358	0	0.0236705065488401	0.124018189334436	0	0	0.547686496694995	0.0757416368609299	0	0	0.00546149645002731	0.0243439310579872	0.0575082033760698	0.0120994575409869	0	0.0153976441604435	0.177722021849354	0.00502170492461863	0.0318863025554594	0.114025085518814	0	0	2.99760191846523	0.102376205614527	0.00749540906194956	0.0731635937957272
d__Bacteria;p__Firmicutes;c__Bacilli;o__Erysipelotrichales;f__Erysipelotrichaceae;g__[Clostridium]_innocuum_group;__	0	0	0	0	0.750017943012991	0.10835139189865	0	0	0	0	0	0	0	0	0	0	0.02667200106688	0	0	0	0	0	0	0	0.339474386848228	0	0	0	0	0	0	0	0.0113578283832131	0	0	0	0.000672192085610384	0	0	0	0.0106013770630838	0	0	0.0152992924077261	0	0	0.010776442696266	0	0
d__Bacteria;p__Firmicutes;c__Bacilli;o__Erysipelotrichales;f__Erysipelotrichaceae;g__uncultured;s__unidentified	0	0.0264410364886304	0	0.0289463527595523	0	0	0.0204067750493164	0.0581417884414125	0.0168990283058724	0	0.0230191980111413	0.00928893223723933	0	0.0107985529938988	0.00893136247934622	0	0	0	0.0110485029278533	0.133376259025893	0	0	0	0	0	0	0.0688989940746865	0	0	0.0141643059490085	0	0.0116881598940274	0	0	0.0097375724231949	0.01353134197084	0	0	0	0	0.00669560656615817	0	0	0.00764964620386307	0.193628981886321	0.0599520383693046	0.0215528853925319	0	0
d__Bacteria;p__Firmicutes;c__Bacilli;o__Izemoplasmatales;f__Izemoplasmatales;g__Izemoplasmatales;__	0	0	0.157598203380481	0	0	0.445907651275213	0	0	0	0.253118233661675	0	0	0	0	0	0.161943319838057	0	0	0	0	0	0	0	0	0	0	0	0	0	0	0	0	0	0.0928454396504642	0	0	0	0.27013641889154	0	0	0	0	0	0	0	0	0	0	0
d__Bacteria;p__Firmicutes;c__Bacilli;o__Lactobacillales;f__Enterococcaceae;g__Enterococcus;__	0	0	0.106378787281825	0	0	0.0125020836806134	0.523773892932454	0.0193805961471375	0	0.0579427281876125	0.0460383960222826	0.083600390135154	0.0155110904296572	0.0647913179633929	0.00893136247934622	0	0	0.0764338999633117	0.405111774021287	0.533505036103574	0	0	0	0.128162264571492	0.0190715947667544	0	0	0	0	0.084985835694051	0.361876709446665	0	0	0.0464227198252321	0.180145089829106	0.01014850647813	0.00470534459927269	0.0495250101301157	0	0.0888610109246772	0.00836950820769772	0	0	0	0	0.299760191846523	0	0.0974403178053442	0
d__Bacteria;p__Firmicutes;c__Bacilli;o__Lactobacillales;f__Lactobacillaceae;g__Lactobacillus;__	0.165314096783889	0.35695399259651	0.0984988771128009	0.241219606329602	0.0968922701500036	0.0166694449074846	0.292497109040201	0.523276095972712	0.109843683988171	0.125034308194322	0.101284471249022	0.385490687845432	0.103407269531048	0.188974677393229	0.0446568123967311	0.104588394062078	0.360072014402881	2.34193469487587	5.20016204470961	0.059789357494366	0.0808603541683513	0.738080989427489	0.20055608733306	0.768973587428954	0.320402792081474	0.0867918573457472	0.0826787928896238	0.495108804152526	0.104458738798175	0.2219074598678	1.08563012834	0.128569758834301	0.16468851155659	0.0163844893500819	0.136326013924729	0.713778288961808	0.198296665255063	0.013506820944577	0.485025791053969	0.146359312111233	0.147861311669326	0.0409966747141621	1.71037628278221	0.0458978772231784	0.256089943785134	0.614508393285372	0.25324640336225	0.802008769628602	0.448736708613794
d__Bacteria;p__Firmicutes;c__Bacilli;o__Lactobacillales;f__Lactobacillaceae;g__Lactobacillus;s__Lactobacillus_taiwanensis	0.566075543532712	0.502379693283977	0.200937709310114	0.347356233114628	0.0287088207851862	0.058343057176196	0.190463233793619	0.209310438389085	0.185889311364597	0.0457442590954835	0.0736614336356521	1.74167479448237	0.025851817382762	0.167377571405432	0.102710668512482	0.0775978407557355	1.29359205174368	0.54420936773878	5.3437925827717	0.455318953226326	0.477076089593272	0.837821663674447	0.446693103605452	0.0724395408447565	0.213601861387649	0.0315606753984535	0.316935372743558	0.20363345977241	0.065973940293584	0.217186024551464	0.513359983168525	0.0740250126621732	0.39752399341246	0.0436919716002185	0.26778324163786	0.250329826460539	0.0497422143351684	0.0585295574265004	0.361844637770421	0.360671161988396	0.196404459273973	0.0227759303967567	1.24160648676042	0.0152992924077261	0.393504059962523	0.337230215827338	0.926774071878873	0.712063860885208	0.843820115110721
d__Bacteria;p__Firmicutes;c__Bacilli;o__Lactobacillales;f__Listeriaceae;g__Listeria;__	0	0	0	0	0	0.00833472245374229	0	0	0.0211237853823405	0	0	0	0	0	0	0.0168690958164642	0	0	0	0	0	0	0	0	0	0	0	0	0	0.00944287063267233	0	0	0	0	0	0.0169141774635499	0.00336096042805192	0	0	0.0313627097381214	0	0.013665558238054	0	0	0	0	0	0	0
d__Bacteria;p__Firmicutes;c__Bacilli;o__Lactobacillales;f__Streptococcaceae;g__Lactococcus;__	0.120228434024647	0.118984664198837	0.0315196406760963	0.0192975685063682	0.0179430129907414	0.0166694449074846	0.0136045166995443	0.120159696112252	0.0168990283058724	0.0091488518190967	0.138115188066848	0.0510891273048163	0.051703634765524	0.0593920414664435	2.25516902603492	0.0067476383265857	0.0933520037340801	0.00611471199706494	0.0184141715464221	0	0.0161720708336703	0	0.0820456720907972	0.0111445447453472	0	0.0789016884961338	0.0482292958522806	1.18187262926732	0.0769695970091814	0	0.0210393435724805	0.128569758834301	0	0	0.0243439310579872	0.0608910388687798	0.00941068919854538	0	0.115482331203326	0	0.0106013770630838	0	0.0380083618396047	0.944731306177089	0	0.0524580335731415	0.0161646640443989	0.157403590300941	0.112184177153448
d__Bacteria;p__Firmicutes;c__Bacilli;o__Lactobacillales;f__Streptococcaceae;g__Streptococcus;__	0.0100190361687206	0	0	0	0.00717720519629656	0	0.0136045166995443	0.007752238458855	0.00844951415293621	0.0152480863651612	0	0.0325112628303376	0.0155110904296572	0	0	0	0	0.0122294239941299	0.0589253489485508	0	0	0	0	0	0	0	0	0.00798562587342783	0	0	0	0	0	0	0	0.0270626839416799	0.00604972877049346	0	0.0153976441604435	0	0.00557967213846514	0.00911037215870268	0	0.00764964620386307	0	0	0	0.0112431135929243	0
d__Bacteria;p__Firmicutes;c__Bacilli;o__Mycoplasmatales;f__Mycoplasmataceae;g__Ureaplasma;s__uncultured_bacterium	1.3876365093678	0.436277102062401	0.0118198652535361	0.173678116557314	0.660302878059284	0	0	0.0116283576882825	0.0253485424588086	0.0365954072763868	0.60770682749413	0.301890297710278	0	0.172776847902381	0.0893136247934623	0.0134952766531714	0.21337600853504	3.63825363825364	0.736566861856885	0.0275950880743228	0.0202150885420878	0	0	0	0.423389403821948	0	0.213586881631528	0.107805949291276	0.0109956567155973	0	0	0.818171192581914	0.0511102277244591	0.0136537411250683	0.0730317931739617	0.622441730658638	0.337440426976413	0	0.369543459850643	0.052271182896869	0.0167390164153954	0	0.177372355251489	0.711417096959266	0.699562773266708	0	0.010776442696266	2.02750815125736	0.195102916788606
d__Bacteria;p__Firmicutes;c__Bacilli;o__RF39;f__RF39;g__RF39;__	0.0651237350966837	0.0264410364886304	0.0827390567747528	0	0	0.0208368061343557	0.0340112917488606	0.007752238458855	0	0.158580098197676	0.00920767920445652	0.0510891273048163	0.0413629078124192	0	0.0669852185950967	0.239541160593792	0.0333400013336	0.0397456279809221	0	0.059789357494366	0.064688283334681	0	0.214230366014859	0.0891563579627772	0	0.0157803376992268	0.179137384594185	0.0199640646835696	0.0219913134311947	0.0472143531633617	0.197769829581317	0	0	0.0573457127252867	0.0340815034811821	0.0947193937958797	0.152587603433557	0.153077304038539	0.307952883208869	0.209084731587476	0.0691879345169678	0.23686967612627	0.0886861776257443	0.152992924077261	0.118675827607745	0.0449640287769784	0	0.0299816362477982	0.0682860208760121
d__Bacteria;p__Firmicutes;c__Bacilli;o__RF39;f__RF39;g__RF39;s__uncultured_Paenibacillaceae	0	0	0.00393995508451204	0	0	0	0	0	0	0.00609923454606447	0	0	0	0	0	0.0067476383265857	0	0	0	0	0.00808603541683513	0	0.00911618578786636	0.0167168171180207	0	0	0.0344494970373432	0	0	0	0.0210393435724805	0.00779210659601823	0	0.00546149645002731	0	0	0.00537753668488307	0.0225113682409617	0	0.0104542365793738	0.00167390164153954	0.00911037215870268	0	0.0191241155096577	0.0124921923797626	0	0	0	0
d__Bacteria;p__Firmicutes;c__Bacilli;o__RF39;f__RF39;g__RF39;s__uncultured_bacterium	0	0	0	0	0	0	0.0136045166995443	0	0	0	0	0.041800195067577	0.0155110904296572	0	0	0	0.0733480029339201	0.0152867799926623	0	0	0	0	0	0	0	0	0	0.00798562587342783	0	0	0.0252472122869766	0	0	0.00546149645002731	0	0	0.00201657625683115	0	0	0	0.0412895738246421	0.0455518607935134	0	0	0	0	0	0.00749540906194956	0
d__Bacteria;p__Firmicutes;c__Bacilli;o__RF39;f__RF39;g__RF39;s__unidentified	0	0	0	0	0	0	0	0	0	0	0	0	0	0	0	0	0	0	0	0	0	0	0.0136742786817995	0	0	0	0	0	0	0	0	0	0	0	0	0	0.00201657625683115	0	0	0	0	0	0	0	0	0	0	0.0149908181238991	0.0097551458394303
d__Bacteria;p__Firmicutes;c__Clostridia;__;__;__;__	0	0.0793231094658911	0.00787991016902407	0.0289463527595523	0	0	0.0136045166995443	0	0.0464723278411491	0.0579427281876125	0.460383960222826	0.00928893223723933	0.0361925443358668	0.0215971059877976	0.0446568123967311	0	0.0533440021337601	0.0489176959765195	0.00736566861856885	0.0137975440371614	0	0	0.050139021833265	0.0167168171180207	0.0495861463935614	0.063121350796907	0	0.0159712517468557	0.0714717686513827	0.00944287063267233	0.113612455291395	0.237659251178556	0	0.0136537411250683	0	0.0169141774635499	0.00201657625683115	0.0225113682409617	0.0307952883208869	0.0104542365793738	0	0	0.0633472697326745	0.0305985848154523	0.0499687695190506	0.0449640287769784	0	0.0299816362477982	0.126816895912594
d__Bacteria;p__Firmicutes;c__Clostridia;o__Christensenellales;f__Christensenellaceae;__;__	0	0	0.0157598203380481	0.0289463527595523	0	0.0125020836806134	0	0	0	0.00609923454606447	0	0	0	0	0	0.0067476383265857	0	0	0	0	0	0	0	0	0	0	0	0	0	0	0	0	0	0.0163844893500819	0	0.0202970129562599	0.00336096042805192	0	0	0	0.00948544263539074	0.013665558238054	0	0	0	0	0.010776442696266	0	0
d__Bacteria;p__Firmicutes;c__Clostridia;o__Christensenellales;f__Christensenellaceae;g__Christensenellaceae_R-7_group;__	0	0	0	0	0	0.029171528588098	0	0.007752238458855	0	0.0243969381842579	0	0.120756119084111	0.0103407269531048	0	0.0133970437190193	0.0404858299595142	0.01333600053344	0	0	0.00919836269144092	0.0121290531252527	0	0	0	0.0152572758134035	0	0.0482292958522806	0	0	0	0	0	0	0.0245767340251229	0.043819075904377	0.0270626839416799	0.0268876834244154	0.0495250101301157	0.0615905766417738	0.0156813548690607	0.0234346229815536	0.0227759303967567	0	0.0688468158347677	0	0	0	0	0
d__Bacteria;p__Firmicutes;c__Clostridia;o__Christensenellales;f__Christensenellaceae;g__uncultured;s__uncultured_bacterium	0.200380723374411	0	0.0196997754225602	0	0.875619033948181	0.0541756959493249	0	0.03100895383542	0	0.091488518190967	0	0	0	0	0	0.195681511470985	0.0333400013336	0	0	0	0.0202150885420878	0	0.050139021833265	0	0	0	0.234256579853934	0	0	0	0	0	0.0567891419160656	0.0518842162752594	0.0681630069623643	0.314603700822029	0.259466145045608	0.112556841204808	0.138578797443991	0	0.0825791476492841	0.0318863025554594	0	0.0994454006502199	0	0	0	0	0.034143010438006
d__Bacteria;p__Firmicutes;c__Clostridia;o__Clostridia_UCG-014;f__Clostridia_UCG-014;g__Clostridia_UCG-014;__	2.35447349964933	0.185087255420413	3.73901737520192	0.395600154380548	0	0.537589598266378	0.86388681042106	0.158920888406527	0.773130544993663	1.50041169833186	1.41337875788408	1.38405090334866	1.27707977870844	0.172776847902381	1.14768007859599	4.60526315789474	1.75368407014736	0.709306591659533	0.357234928000589	1.71089546060801	1.88000323441417	0.159585078795133	2.05569989516386	4.24049927560459	0	1.48335174372732	1.37797988149373	1.14593731283689	0.313376216394524	0.939565627950897	1.15716389648643	0.140257918728328	0.272587881197115	2.60513380666303	0.296995958907444	0.612293224180508	1.59578401123905	2.57079825311782	2.38663484486873	0.439077936333699	1.56454006762563	1.38933175420216	1.72304573672875	1.35398737808376	3.06058713304185	0.46462829736211	0.183199525836521	0.813251883221527	1.09257633401619
d__Bacteria;p__Firmicutes;c__Clostridia;o__Clostridia_UCG-014;f__Clostridia_UCG-014;g__Clostridia_UCG-014;s__uncultured_Clostridiaceae	0.070133253181044	0	1.01650841180411	0	0	0.0916819469911652	0.0136045166995443	0.0116283576882825	0	0.786801256442316	0	0.111467186846872	0.0878961791013908	0	0	0.242914979757085	0.01333600053344	0	0	0.0183967253828818	0.0242581062505054	0	0	0.0278613618633679	0	0	0.0688989940746865	0	0	0	0	0	0	0.333151283451666	0.0097375724231949	0.0642738743614898	0.586151498652255	0.48174328035658	0.962352760027716	0.0261355914484345	0.106571737844684	0.109324465904432	0	0.0879709313444253	0	0.0149880095923261	0	0	0
d__Bacteria;p__Firmicutes;c__Clostridia;o__Clostridia_UCG-014;f__Clostridia_UCG-014;g__Clostridia_UCG-014;s__uncultured_bacterium	0.0100190361687206	0.211528291909043	0.260037035577794	0.0868390582786569	0	0	0	0.0193805961471375	0.185889311364597	0.00609923454606447	0.0230191980111413	0	0.372266170311773	0	0.0446568123967311	0.172064777327935	0.0533440021337601	0.0244588479882598	0.0662910175671196	0.00919836269144092	0.0889463895851864	0	0.0729294863029308	0.0222890894906943	0	0.796907053810951	0.0137797988149373	0.0878418846077061	1.35796360437627	0.056657223796034	0.079949505575426	0.0233763197880547	0.0227156567664263	0.00273074822501365	0.0194751448463898	0	0.0154604179690388	0	0.0230964662406652	0.250901677904971	0.0909486558569818	0.0455518607935134	0.139363993411884	0	0.124921923797626	0	0	0.0899449087433947	0.0097551458394303
d__Bacteria;p__Firmicutes;c__Clostridia;o__Clostridia_UCG-014;f__Clostridia_UCG-014;g__Clostridia_UCG-014;s__unidentified	0.165314096783889	0	0.583113352507781	0	0	0.137522920486748	0	0	0	0.436095270043609	0.0874729524423369	0.153267381914449	0.025851817382762	0	0	0.0708502024291498	0.25338401013536	0.0642044759691818	0	0	0.00404301770841756	0	0.0683713934089977	0.0278613618633679	0	0.0710115196465204	1.01970511230536	0.00798562587342783	0	0.0236071765816808	0.0547022932884494	0	0	0.177498634625888	0	0.165758939142789	0.120994575409869	0.184593219575886	0.0230964662406652	0.0888610109246772	0.165158295298568	0.655946795426593	0.126694539465349	0.0994454006502199	0.0811992504684572	0	0	0.00749540906194956	0.0390205833577212
d__Bacteria;p__Firmicutes;c__Clostridia;o__Clostridia_vadinBB60_group;f__Clostridia_vadinBB60_group;g__Clostridia_vadinBB60_group;__	0.0450856627592426	0.780010576414596	0.137898427957921	0.434195291393285	0.534701787124094	0.195865977662944	0	0.023256715376565	0.0971694127587664	0.0975877527370315	1.46402099350859	0	0.170621994726229	0.0593920414664435	0.138436118429866	0.107962213225371	0.366740014669601	1.78855325914149	0.228335727175634	0.2023639792117	0.0283011239589229	0	0.077487579196864	0.178312715925554	0.556890567189228	0.0394508442480669	0.268706076891277	0.0798562587342783	0.439826268623894	0.198300283286119	0.159899011150852	1.7532239841041	0	0.0464227198252321	0.0925069380203515	0.361963397719969	0.135782801293298	0.0765386520192697	0.192470552005543	0.130677957242172	0.0485431476046467	0.127545210221838	0.152033447358419	0.0917957544463569	0.206121174266084	0.0449640287769784	0.0215528853925319	1.2479856088146	0.531655448248951
d__Bacteria;p__Firmicutes;c__Clostridia;o__Clostridia_vadinBB60_group;f__Clostridia_vadinBB60_group;g__Clostridia_vadinBB60_group;s__uncultured_Clostridia	0	0	0	0.0289463527595523	0	0	0	0	0	0	0	0	0	0	0	0	0.01333600053344	0.0275162039867922	0.0589253489485508	0	0	0.0398962696987832	0.0227904644696659	0	0	0	0	0	0	0	0	0	0	0	0	0	0	0	0	0	0	0	0	0	0.0499687695190506	0	0.0161646640443989	0.0974403178053442	0.351185250219491
d__Bacteria;p__Firmicutes;c__Clostridia;o__Clostridia_vadinBB60_group;f__Clostridia_vadinBB60_group;g__Clostridia_vadinBB60_group;s__uncultured_Clostridiales	0	0.185087255420413	0	0	0.0574176415703725	0.00833472245374229	0.0408135500986327	0.007752238458855	0.0929446556822983	0	0.0506422356245109	0	0.0413629078124192	0.0215971059877976	0.040191131157058	0.0202429149797571	0	0.345481227834169	0.0294626744742754	0.0367934507657637	0	0	0.050139021833265	0.0835840855901036	0.00762863790670176	0	0.0275595976298746	0.0239568776202835	0.0439826268623894	0.00944287063267233	0.0631180307174416	0.845443565667978	0	0.0218459858001092	0.0340815034811821	0	0.0235267229963634	0	0	0.0313627097381214	0.00223186885538606	0	0.0886861776257443	0	0.0999375390381012	0	0	0.50968781621257	0.131694468832309
d__Bacteria;p__Firmicutes;c__Clostridia;o__Clostridia_vadinBB60_group;f__Clostridia_vadinBB60_group;g__Clostridia_vadinBB60_group;s__uncultured_bacterium	0	0.198307773664728	0	0	0.0502404363740759	0	0	0	0.0844951415293621	0	0.0598499148289674	0	0.051703634765524	0.0377949354786459	0	0	0	0.0580897639721169	0.0110485029278533	0	0	0	0	0	0.232673456154404	0	0	0.0159712517468557	0.901643850678982	0	0.00841573742899221	0.849339618965987	0.0113578283832131	0	0.0146063586347923	0	0.057808519362493	0	0	0	0.00111593442769303	0	0.0633472697326745	0	0	0.0149880095923261	0	0.0787017951504703	0.034143010438006
d__Bacteria;p__Firmicutes;c__Clostridia;o__Clostridia_vadinBB60_group;f__Clostridia_vadinBB60_group;g__Clostridia_vadinBB60_group;s__uncultured_prokaryote	0	0	0	0.0192975685063682	0	0	0.0272090333990885	0.189929842241947	0	0	0.0414345564200543	0	0	0.0161978294908482	0	0	0	0.0275162039867922	0	0	0	0	0.00911618578786636	0	0.00762863790670176	0	0.0413393964448119	0	0	0.0188857412653447	0.0252472122869766	0.0233763197880547	0	0	0	0.0947193937958797	0.00941068919854538	0	0	0.0261355914484345	0	0	0	0	0	0	0	0	0
d__Bacteria;p__Firmicutes;c__Clostridia;o__Clostridia_vadinBB60_group;f__Clostridia_vadinBB60_group;g__Clostridia_vadinBB60_group;s__unidentified	0.0400761446748823	0.224748810153358	0.0827390567747528	0.0192975685063682	0.244024976674083	0.0208368061343557	0.102033875246582	0.0348850730648475	0.139416983523447	0.0304961727303223	0.524837714654021	0.013933398355859	0.191303448632439	0.188974677393229	0.0669852185950967	0.0742240215924427	0.0533440021337601	0.568668215727039	0.00736566861856885	0.0965828082601297	0.0768173364599337	0.299222022740874	0.0455809289393318	0.133734536944166	0.0495861463935614	0.0157803376992268	0.0826787928896238	0.0598921940507087	0.313376216394524	0.108593012275732	0.0462865558594572	0.518175088635213	0.0738258844908853	0.0546149645002731	0.0827693655971566	0.0236798484489699	0.0188213783970908	0.0585295574265004	0.0153976441604435	0.172494903559668	0.0189708852707815	0.0592174190315674	0.114025085518814	0	0.368519675202998	0.0449640287769784	0.167034861792122	0.146160476708016	0.365817968978636
d__Bacteria;p__Firmicutes;c__Clostridia;o__Clostridiales;f__Clostridiaceae;g__Candidatus_Arthromitus;__	0.626189760545036	0.74034902168165	0	0.54033191817831	0.279911002655566	0	0	0	0	0.0182977036381934	0.488006997836196	0.269379034879941	0.0361925443358668	0.388747907780357	0.20095565578529	0.0168690958164642	0.01333600053344	3.02066772655008	1.57257025006445	0.00919836269144092	0	0.139636943945741	0.0136742786817995	0	0.457718274402106	0	0	0.0359353164304252	0.0714717686513827	0	0.00841573742899221	0.299996103946702	0.090862627065705	0.0109229929000546	0.0389502896927796	0.591996211224248	0.208379546539219	0.0180090945927693	0.554315189775964	0	0.0234346229815536	0	0.304066894716838	0.221839739912029	0.0374765771392879	0.0224820143884892	0	3.11059476070907	0.0829187396351575
d__Bacteria;p__Firmicutes;c__Clostridia;o__Clostridiales;f__Clostridiaceae;g__Clostridium_sensu_stricto_1;__	3.90241458771666	0.105764145954521	0.00787991016902407	0.0192975685063682	0	0.00833472245374229	0.0476158084484049	0.0116283576882825	0.0126742712294043	0.00609923454606447	0	0.264734568761321	0	1.45780465417634	0.00893136247934622	0.0101214574898785	0.0866840034673601	3.80946557417146	0.198873052701359	0	0	0.0997406742469579	0	0	0	0	0	0.0239568776202835	0	0	0.00841573742899221	0.0467526395761094	0	0.0109229929000546	0	0.531105172355468	0.143849106320622	0	1.07783509123104	0.0104542365793738	0.203658033053978	0	0.114025085518814	1.39223560910308	0.0437226733291693	0.29226618705036	0.0431057707850639	2.5859161263726	0
d__Bacteria;p__Firmicutes;c__Clostridia;o__Lachnospirales;f__Lachnospiraceae;__;__	3.08586313996593	26.1766261237441	3.39230132776486	35.6522578155152	2.26799684202971	2.99216536089348	18.5769675532277	6.84522655916896	20.1732150401352	6.1968222988015	14.1890336540675	3.60875017416748	16.9587922030919	2.31089034069435	12.227035234225	8.71794871794872	27.5255051010202	6.05967958909135	8.16484366368357	17.4216989375891	2.92714482089432	30.0019948134849	10.7525411367884	14.3318845425164	9.16199412594881	4.02398611330283	15.5711726608791	17.0333399880216	7.24063994722085	12.9320113314448	15.2871870397644	11.6453033077493	2.26588676245102	3.88858547241944	8.84171576026097	12.7972666689219	6.52362419084878	7.82495160055828	14.827931326507	19.3298834352621	3.89070538215175	17.619459754931	30.0646142151273	5.54599349780073	24.9094316052467	3.03507194244604	17.5386604881729	10.6209946407825	13.5498975709687
d__Bacteria;p__Firmicutes;c__Clostridia;o__Lachnospirales;f__Lachnospiraceae;g__A2;__	0	0	0	0	0	0	0.0272090333990885	0	0.042247570764681	0	0	0	0	0	0	0	0	0	0	0	0	0	0	0	0	0	0	0	0	0	0	0	0	0	0.0292127172695847	0	0	0	0	0	0	0	0	0	0.0624609618988132	0	0.41489304380624	0	0
d__Bacteria;p__Firmicutes;c__Clostridia;o__Lachnospirales;f__Lachnospiraceae;g__A2;s__Lachnospiraceae_bacterium	0	0	0	0	0	0	0	0	0	0	0	0	0	0	0	0	0.0466760018670401	0.0152867799926623	0	0	0.00808603541683513	0.398962696987832	0	0	0	0	0	0	0	0	0	0	0	0	0	0	0	0	0	0.580210130155246	0.0161810492015489	0	0	0	0	0.404676258992806	0.00538822134813298	0	0
d__Bacteria;p__Firmicutes;c__Clostridia;o__Lachnospirales;f__Lachnospiraceae;g__A2;s__uncultured_bacterium	0.0300571085061617	0	0.334896182183523	0.0868390582786569	0	0.0125020836806134	0.115638391946126	0.0581417884414125	0.0126742712294043	0	0	0.0325112628303376	0.0723850886717336	0	0.040191131157058	0	0.0400080016003201	0.045860339977987	0.0478768460206975	0.0183967253828818	0	0.219429483343307	0.0273485573635991	0.117017719826145	0	0	0	0.047913755240567	0.0769695970091814	0.0330500472143532	0.00841573742899221	0.0194802664900456	0	0	0	0.01014850647813	0	0	0	0.0574983011865559	0.0128332459184698	0.0637726051109188	0.329405802609907	0	0.0249843847595253	0.0224820143884892	0.290963952799181	0.0712063860885208	0.0487757291971515
d__Bacteria;p__Firmicutes;c__Clostridia;o__Lachnospirales;f__Lachnospiraceae;g__ASF356;__	0.0150285542530809	0	0.0118198652535361	0	0	0	0.442146792735188	0.298461180665917	0.388677651035065	0	0	0	0.842769246678042	0	0.0580538561157505	0.0101214574898785	0.440088017603521	0	0.0626081832578352	0.317343512854712	0.129376566669362	0	0	0.0334336342360415	0	0.110462363894587	0.220476781038997	0.159712517468557	0.00549782835779867	0.0424929178470255	0.00420786871449611	0	0.0681469702992788	0.0737302020753686	0.126588441501534	0	0.00537753668488307	0	0	0.182949140139041	0.196404459273973	0.227759303967567	0.557455973647536	0	0.324797001873829	0.119904076738609	0.177811304488388	0	0.0097551458394303
d__Bacteria;p__Firmicutes;c__Clostridia;o__Lachnospirales;f__Lachnospiraceae;g__ASF356;s__uncultured_bacterium	0	0	0	0	0	0	0	0	0.0042247570764681	0	0	0	0	0	0.0491224936364042	0	0.01333600053344	0	0.0736566861856885	0.0229959067286023	0	0.857769798523838	0.0638133005150645	0	0	0	0	0.135755639848273	0.274891417889934	0	0.109404586576899	0	0	0	0	0	0	0.013506820944577	0	0.423396581464639	0	0	0	0	0	0.0149880095923261	0.932162293227006	0	0
d__Bacteria;p__Firmicutes;c__Clostridia;o__Lachnospirales;f__Lachnospiraceae;g__Acetatifactor;__	0	0	0	0	0	0	0.0204067750493164	0	0.042247570764681	0	0	0	0.0103407269531048	0	0	0	0	0.0122294239941299	0	0.0275950880743228	0	0.0199481348493916	0	0	0	0	0	0	0	0	0	0	0	0	0	0	0	0	0	0	0	0	0	0	0	0	0.0862115415701277	0.0412247498407226	0.00487757291971515
d__Bacteria;p__Firmicutes;c__Clostridia;o__Lachnospirales;f__Lachnospiraceae;g__Acetatifactor;s__uncultured_bacterium	0	0	0	0.0192975685063682	0	0	0.0204067750493164	0	0.0168990283058724	0.00609923454606447	0.138115188066848	0	0	0	0	0	0	0.0794912559618442	0	0.0551901761486455	0	0	0.0227904644696659	0.0111445447453472	0	0	0.00688989940746865	0.0638850069874226	0	0	0	0	0	0	0.0194751448463898	0	0	0	0	0.0365898280278083	0	0	0.0886861776257443	0	0.0249843847595253	0.0224820143884892	0	0.352284225911629	0.0780411667154424
d__Bacteria;p__Firmicutes;c__Clostridia;o__Lachnospirales;f__Lachnospiraceae;g__Agathobacter;__	0	0	0	0	0	0	0	0	0	0	0	0	0	0	0	0	0	0	0	0	0	0	0	0	0	0	0	0	0	0	0	0.0623368527681459	0	0	0	0	0	0	0	0	0	0	0	0	0	0	0	0	0
d__Bacteria;p__Firmicutes;c__Clostridia;o__Lachnospirales;f__Lachnospiraceae;g__Blautia;__	0.0551046989279631	0	0.106378787281825	0	0.111246680542597	0.18336389398233	0	0	0	0.0609923454606447	0	0.873159630300497	0.0672147251951812	0.0593920414664435	0.294734961818425	0.0067476383265857	0	0	0	0.0137975440371614	0.0161720708336703	0	0.113952322348329	0	0	0	0.261816177483809	0.103813136354562	0	0	0.0925731117189144	0	0	0.109229929000546	0	0.561550691789858	0.0537753668488307	0.013506820944577	0.0769882208022173	0	0.298512459407885	0	0.760167236792094	0.868234844138459	0.0999375390381012	0.532074340527578	0.00538822134813298	0	0.0146327187591454
d__Bacteria;p__Firmicutes;c__Clostridia;o__Lachnospirales;f__Lachnospiraceae;g__Blautia;s__Lachnospiraceae_bacterium	0	0.0264410364886304	0.00787991016902407	0.115785411038209	0	0	0.333310659138834	0	0.316856780735108	0.0091488518190967	0.0690575940334239	0	0.0465332712889716	0	0.178627249586925	0.0101214574898785	0.906848036273921	0.250703191879662	0.0589253489485508	0.473715678609208	0.14959165521145	0.279273887891482	0.0410228360453986	0.278613618633679	0	0.0315606753984535	0.0688989940746865	0.251547215012977	0.263895761174336	0.226628895184136	0	0	0.0567891419160656	0.0109229929000546	0.0584254345391694	0.230032813504279	0.549853126029294	0	0.238663484486873	0	0.00892747542154423	0.150321140618594	0.114025085518814	0	0.0499687695190506	0	0.0592704348294628	0.134917363115092	0.0536533021168667
d__Bacteria;p__Firmicutes;c__Clostridia;o__Lachnospirales;f__Lachnospiraceae;g__Blautia;s__unidentified	0	0	0	0.173678116557314	0	0.00833472245374229	0.0748248418474934	0.03100895383542	0.0887198986058302	0	0.0460383960222826	0	0.103407269531048	0	0	0.0506072874493927	0.0600120024004801	0.0152867799926623	0.0294626744742754	0	0	0.0997406742469579	0.00911618578786636	0	0	0.0473410130976803	0.0413393964448119	0.0119784388101417	0.0109956567155973	0.00944287063267233	0	0.0623368527681459	0	0	0	0.01014850647813	0.0329374121949088	0.0315159155373464	0	0.0209084731587476	0.019528852484628	0	0.0506778157861396	0	0.0999375390381012	0	0.0862115415701277	0.0262339317168234	0.0195102916788606
d__Bacteria;p__Firmicutes;c__Clostridia;o__Lachnospirales;f__Lachnospiraceae;g__Butyrivibrio;__	0	0	3.2071234387928	0	0	0	0.0204067750493164	0	0	2.09813668384618	0	0	0	0	0	0.0742240215924427	0	0.0183441359911948	0	0	0	0	0	0	0	0	0	0	0	0	0	0	0	3.13762971054069	0.0243439310579872	0.00338283549270999	0	4.74089415154653	0	0	0	0	0	0.00764964620386307	0	0	0	0.00374770453097478	0
d__Bacteria;p__Firmicutes;c__Clostridia;o__Lachnospirales;f__Lachnospiraceae;g__Lachnospiraceae_NK4A136_group;__	0	0.35695399259651	2.40731255663685	0	0.0179430129907414	4.92582097016169	1.2924290864567	0.023256715376565	3.02070130967469	2.90933487847275	2.13618157543391	0.013933398355859	0.0361925443358668	0.0755898709572917	0.437636761487965	5.34075573549258	0.0333400013336	1.07924666748196	0	0.0919836269144092	0.092989407293604	1.45621384400559	0.364647431514654	0.334336342360415	0.00762863790670176	0.110462363894587	0	0.630864444000799	0	1.05288007554297	0	0.268827677562629	0	4.54396504642272	0.47714104873655	3.39974967017354	8.08445421363609	8.37873125928594	8.88444068057587	2.153572735351	2.71506846257714	2.191044504168	1.27961484860003	3.79039969401415	0.0624609618988132	0	0.425669486502506	0.749540906194955	0.556043312847527
d__Bacteria;p__Firmicutes;c__Clostridia;o__Lachnospirales;f__Lachnospiraceae;g__Lachnospiraceae_NK4A136_group;s__Clostridiales_bacterium	0	0	0	1.81397143959861	0	0.0250041673612269	0.0748248418474934	0	1.42374313476975	0	0	0	0	0.102586253442039	0.0848479435537891	0	0.900180036007202	0.0611471199706494	0.106802194969248	0.464517315917767	0	0	0	0	0	0.789016884961338	0	0.187662208025554	1.94623123866073	0	0.492320639596045	0	0	0.00546149645002731	0.0194751448463898	0	0	0.00900454729638467	0	0.0940881292143641	0	0.0182207443174054	0.152033447358419	0	0.743285446595878	0	0.0431057707850639	0.033729340778773	0.097551458394303
d__Bacteria;p__Firmicutes;c__Clostridia;o__Lachnospirales;f__Lachnospiraceae;g__Lachnospiraceae_NK4A136_group;s__Trichinella_pseudospiralis	0.0651237350966837	1.15018508725542	0.0709191915212166	0.0096487842531841	0	0.029171528588098	0.238079042242024	0.259699988371642	0	0.0091488518190967	1.63436305879103	2.04820955831127	2.25427847577685	0	0.589469923636851	0.522941970310391	0	0	0	0.257554155360346	0.0363871593757581	0	4.27549113450932	1.73297670790148	0	0.0315606753984535	1.06793440815764	0.902375723697345	0.274891417889934	0.528800755429651	0.736377025036819	0.498694822145167	0	0.0382304751501912	0.467403476313355	0	0.3495398845174	0.0540272837783081	0.100084687042882	0.773613506873661	0.00669560656615817	1.04769279825081	0.443430888128722	1.05947599923504	0.137414116177389	0	0	0	5.46288167008097
d__Bacteria;p__Firmicutes;c__Clostridia;o__Lachnospirales;f__Lachnospiraceae;g__Lachnospiraceae_NK4A136_group;s__mouse_gut	0	0	0.00787991016902407	0	0	0	0.0204067750493164	0	0	0	0.0138115188066848	0	0.0206814539062096	0	0	0	0.01333600053344	0.00611471199706494	0	0	0	0	0	0	0	0	0	0.0159712517468557	0	0	0	0	0	0	0	0.0169141774635499	0.00806630502732461	0	0.0307952883208869	0.0156813548690607	0.00223186885538606	0	0	0	0	0	0	0.00749540906194956	0.0097551458394303
d__Bacteria;p__Firmicutes;c__Clostridia;o__Lachnospirales;f__Lachnospiraceae;g__Lachnospiraceae_UCG-001;__	0	0	0.531893936409125	0.0096487842531841	0	0	0	0.1550447691771	0	0	0	0.00928893223723933	0	0	0	0.0371120107962213	0	0	0.0110485029278533	0	0	0	0	0	0	0.449739624427963	0.0551191952597492	0	0.203419649238551	0	0	0	0	0	0	0	0	0	0	0	0.0909486558569818	0	0	0	0	0	0	0.00749540906194956	0
d__Bacteria;p__Firmicutes;c__Clostridia;o__Lachnospirales;f__Lachnospiraceae;g__Lachnospiraceae_UCG-001;s__uncultured_bacterium	0	0	0	0	0	0	0.306101625739746	0	0.549218419940853	0.00609923454606447	0	0	0.0206814539062096	0	0.553744473719466	0	0	0	0	0	0	0	0	0.0111445447453472	0	0	0	1.24575763625474	0	0	0	0	0	0	0	0	0	0	0	0.052271182896869	0	0	0.0253389078930698	0	0.637101811367895	0.629496402877698	0.145481976399591	0	0
d__Bacteria;p__Firmicutes;c__Clostridia;o__Lachnospirales;f__Lachnospiraceae;g__Lachnospiraceae_UCG-010;s__uncultured_bacterium	0	0	0	0	0	0	0	0.0116283576882825	0.00844951415293621	0	0	0	0	0	0	0	0	0	0	0	0	0	0	0	0	0	0	0	0	0	0	0	0	0	0	0	0	0	0	0	0	0	0.0253389078930698	0	0.0249843847595253	0	0	0	0
d__Bacteria;p__Firmicutes;c__Clostridia;o__Lachnospirales;f__Lachnospiraceae;g__Marvinbryantia;s__Clostridiales_bacterium	0.0100190361687206	0	0	0	0	0.0166694449074846	0	0	0	0.0121984690921289	0	0.00928893223723933	0	0	0	0.0067476383265857	0	0	0	0	0	0	0	0.0111445447453472	0	0	0	0	0	0	0	0	0	0	0	0.0270626839416799	0.00537753668488307	0.00900454729638467	0	0	0.0334780328307909	0	0	0	0.0124921923797626	0	0.00538822134813298	0	0
d__Bacteria;p__Firmicutes;c__Clostridia;o__Lachnospirales;f__Lachnospiraceae;g__Roseburia;__	0.0400761446748823	0	0	0.0192975685063682	0	0.0166694449074846	0.0204067750493164	0.104655219194542	0.515420363329109	0	0.0506422356245109	0.0464446611861967	0.025851817382762	0	0.040191131157058	0.0101214574898785	0	0	0.00736566861856885	0.0367934507657637	0.715614134389909	0.139636943945741	0	0.0222890894906943	0.0381431895335088	0	0.0964585917045611	0.0838490716709922	0.225410962669745	0.0708215297450425	0.0126236061434883	0	0.136293940598558	0	0.107113296655144	0.0270626839416799	0.00873849711293499	0	0	0.45475929120276	0.0139491803461629	0.0182207443174054	0.126694539465349	0	0.106183635227983	0.0374700239808153	0.0862115415701277	0.0112431135929243	0
d__Bacteria;p__Firmicutes;c__Clostridia;o__Lachnospirales;f__Lachnospiraceae;g__Roseburia;s__Clostridium_sp.	0	0	0	0	0	0	0	0	0	0	0	0	0.0155110904296572	0	0	0	0.0533440021337601	0	0	0	0	0.139636943945741	0	0	0	0	0	0	0	0	0.0294550810014727	0	0	0	0	0	0	0	0	0.0209084731587476	0	0	0.177372355251489	0	0.0499687695190506	0.0224820143884892	0.366399051673043	0	0
d__Bacteria;p__Firmicutes;c__Clostridia;o__Lachnospirales;f__Lachnospiraceae;g__Roseburia;s__mouse_gut	0	0	0	0.0289463527595523	0	0	0	0	0	0	0	0	0	0	0	0	0	0	0.0294626744742754	0	0	0	0.0227904644696659	0	0	0	0	0	0	0	0	0	0	0	0	0	0	0	0	0	0	0	0	0	0.0687070580886946	0.0299760191846523	0.183199525836521	0	0.034143010438006
d__Bacteria;p__Firmicutes;c__Clostridia;o__Lachnospirales;f__Lachnospiraceae;g__Roseburia;s__uncultured_Clostridiales	0.0250475904218014	0	0	0.0675414897722887	0	0	0.0136045166995443	0	0.0380228136882129	0	0.0276230376133695	0	0.211984902538648	0	0.040191131157058	0	0.0400080016003201	0	0.00736566861856885	0	0	0	0.050139021833265	0.039005906608715	0	0	0.0620090946672179	0.09183469754442	0	0.0188857412653447	0.408163265306123	0	0	0	0	0.0439768614052299	0	0.013506820944577	0	0	0	0	0.114025085518814	0	0.0249843847595253	0.0299760191846523	0	0	0.0438981562774363
d__Bacteria;p__Firmicutes;c__Clostridia;o__Lachnospirales;f__Lachnospiraceae;g__Tuzzerella;__	0.0100190361687206	0.118984664198837	0.0787991016902407	0.395600154380548	0	0.0375062510418403	0.0816271001972655	0.0736462653591224	0.346430080270384	0.0152480863651612	0.207172782100272	0.041800195067577	0.36709580683522	0.0377949354786459	0.0446568123967311	0.087719298245614	0.12002400480096	0.152867799926623	0.0699738518764041	0.0965828082601297	0.141505619794615	0.159585078795133	0.0364647431514654	0.0557227237267358	0	0	0.0964585917045611	0.0558993811139948	0.131947880587168	0.0613786591123702	0.0294550810014727	0.066232906066155	0	0.0300382304751502	0.0097375724231949	0.263861168431379	0.100828812841558	0.0180090945927693	0	0.0365898280278083	0.118289049335461	0.0501070468728648	0.101355631572279	0.114744693057946	0.0999375390381012	0.142386091127098	0.0969879842663937	0.206123749203613	0.214613208467467
d__Bacteria;p__Firmicutes;c__Clostridia;o__Lachnospirales;f__Lachnospiraceae;g__Tuzzerella;s__uncultured_bacterium	0	0	0	0	0	0	0	0	0	0	0	0	0	0	0	0	0	0	0	0	0	0	0	0	0	0	0.0137797988149373	0	0.0109956567155973	0	0	0	0	0	0	0	0	0	0	0	0.000557967213846514	0	0	0.00764964620386307	0	0	0	0.0112431135929243	0.0097551458394303
d__Bacteria;p__Firmicutes;c__Clostridia;o__Lachnospirales;f__Lachnospiraceae;g__Tyzzerella;s__uncultured_rumen	0.0250475904218014	0	0.0472794610141444	0	0	0	0.163254200394531	0.03100895383542	0.266159695817491	0.00609923454606447	0	0	0.27919962773383	0	0.245612468182021	0.0506072874493927	0.24004800960192	0	0.250432733031341	0.0275950880743228	0.101075442710439	0.199481348493916	0.391995988878253	0.0278613618633679	0	0	0.0757888934821552	0.147734078658415	0	0.028328611898017	0.340837365874185	0	0.16468851155659	0.00819224467504096	0	0	0	0.0630318310746927	0	0.099315247504051	0.00948544263539074	0.318863025554594	0	0	0.174890693316677	0.711930455635492	0.0215528853925319	0	0.648717198322115
d__Bacteria;p__Firmicutes;c__Clostridia;o__Lachnospirales;f__Lachnospiraceae;g__Tyzzerella;s__unidentified	0	0	0	0	0	0	0	0	0	0	0	0	0	0	0	0	0.0400080016003201	0	0	0	0	0.0398962696987832	0	0	0	0	0.0275595976298746	0	0	0	0	0	0	0	0	0	0	0	0	0	0	0	0.139363993411884	0	0.0124921923797626	0	0	0	0
d__Bacteria;p__Firmicutes;c__Clostridia;o__Monoglobales;f__Monoglobaceae;g__Monoglobus;__	0.205390241458772	0.0528820729772607	0.984988771128009	0.0385951370127364	0	0.0541756959493249	0.0408135500986327	0	0	0.274465554572901	0.0138115188066848	0.013933398355859	0.0206814539062096	0	0	0.630904183535763	0	0.00917206799559741	0	0.0183967253828818	0.0363871593757581	0	0.360089338620721	0.150451354062187	0	0.0394508442480669	0	0.0519065681772809	0	0.132200188857413	0	0.0311684263840729	0	0.20207536865101	0.0340815034811821	0.575082033760698	0.390543601739633	0.459231912115618	0.646701054738625	0.125450838952486	0.239925901954001	0.501070468728648	0.0253389078930698	0.868234844138459	0	0	0	0	0.317042239781485
d__Bacteria;p__Firmicutes;c__Clostridia;o__Monoglobales;f__Monoglobaceae;g__Monoglobus;s__unidentified	0.0100190361687206	0	0	0.0578927055191046	0	0	0.102033875246582	0.01550447691771	0.00844951415293621	0.0152480863651612	0	0	0.0672147251951812	0	0.0223284061983656	0.0101214574898785	0.0333400013336	0.0305735599853247	0	0.0367934507657637	0.0283011239589229	0	0.050139021833265	0.0445781789813886	0	0.0394508442480669	0.0551191952597492	0.0558993811139948	0	0.056657223796034	0	0.0389605329800912	0.039752399341246	0.0300382304751502	0	0	0.0228545309107531	0.00900454729638467	0.0307952883208869	0	0.0111593442769303	0.0956589076663782	0.0886861776257443	0	0	0.0149880095923261	0	0.0262339317168234	0.0390205833577212
d__Bacteria;p__Firmicutes;c__Clostridia;o__Oscillospirales;__;__;__	0	0	0	0.0578927055191046	0	0	0	0	0.0211237853823405	0	0	0	0.077555452148286	0	0.0133970437190193	0.0236167341430499	0	0	0.0331455087835598	0	0.0202150885420878	0.0997406742469579	0.00911618578786636	0	0.0267002326734562	0	0	0.0239568776202835	0.08246742536698	0	0.0126236061434883	0	0.0113578283832131	0.0109229929000546	0	0	0.0208379546539219	0	0.0230964662406652	0	0.00223186885538606	0.013665558238054	0.0253389078930698	0	0.018738288569644	0.0374700239808153	0.0377175494369309	0	0.0195102916788606
d__Bacteria;p__Firmicutes;c__Clostridia;o__Oscillospirales;f__Butyricicoccaceae;g__Butyricicoccus;__	0	0	0	0	0	0	0	0	0	0	0.0138115188066848	0	0.0103407269531048	0.026996382484747	0	0.0101214574898785	0.01333600053344	0.0244588479882598	0	0.0367934507657637	0	0	0	0	0	0	0	0.0159712517468557	0	0	0	0	0	0	0	0	0	0	0	0.0261355914484345	0.0357099016861769	0.0182207443174054	0	0	0.0437226733291693	0	0	0.0712063860885208	0
d__Bacteria;p__Firmicutes;c__Clostridia;o__Oscillospirales;f__Butyricicoccaceae;g__Butyricicoccus;s__uncultured_bacterium	0	0.171866737176097	0.0275796855915843	0.21227325357005	0	0	0.0748248418474934	0.04651343075313	0.126742712294043	0.0091488518190967	0.0368307168178261	0	0.263688537304172	0.0107985529938988	0.12950475595052	0.0371120107962213	0.0866840034673601	0.0947780359545065	0.0883880234228262	0.151772984408775	0.0566022479178459	0.359066427289049	0.0455809289393318	0.0278613618633679	0	0.102572195044974	0.0206696982224059	0.0838490716709922	0.0439826268623894	0.0188857412653447	0.0294550810014727	0.066232906066155	0	0	0.0779005793855592	0.0169141774635499	0.0194935704827011	0	0.0461929324813304	0.188176258428728	0.0368258361138699	0.0501070468728648	0.0760167236792094	0.0688468158347677	0.0749531542785759	0.00749400479616307	0.457998814591303	0.0861972042124199	0.346307677299776
d__Bacteria;p__Firmicutes;c__Clostridia;o__Oscillospirales;f__Butyricicoccaceae;g__UCG-009;__	0	0.0528820729772607	0	0	0	0	0.0340112917488606	0.0116283576882825	0.24503591043515	0	0	0	0.0465332712889716	0	0.0625195373554236	0.0067476383265857	0	0.0122294239941299	0	0.0505909948029251	0	0.0797925393975663	0.0136742786817995	0.0111445447453472	0	0	0.0137797988149373	0.0519065681772809	0	0.028328611898017	0	0	0	0.00819224467504096	0.0194751448463898	0	0.0114272654553765	0	0	0.0574983011865559	0.0278983606923257	0.0182207443174054	0	0	0.131168019987508	0	0.0592704348294628	0.0374770453097478	0.097551458394303
d__Bacteria;p__Firmicutes;c__Clostridia;o__Oscillospirales;f__Butyricicoccaceae;g__UCG-009;s__uncultured_bacterium	0	0	0.299436586422915	0	0	0.0708451408568095	0	0	0	0.128083925467354	0	0	0	0	0	0.101214574898785	0	0	0	0	0.0121290531252527	0	0	0.039005906608715	0	0	0	0	0	0	0	0	0	0.122883670125614	0.0097375724231949	0	0.0457090618215061	0.216109135113232	0	0	0	0.0182207443174054	0	0	0	0	0	0	0
d__Bacteria;p__Firmicutes;c__Clostridia;o__Oscillospirales;f__Oscillospiraceae;__;__	1.0720368700531	1.52035959809625	1.52082266262165	2.65341566962563	2.21775640565564	1.16269378229705	2.63247398136181	1.06593278809256	6.4638783269962	0.710560824616511	1.4824363519175	0.817426036877061	2.83335918515072	0.313158036823066	1.74608136471219	0.92442645074224	2.34713609388544	0.77962577962578	0.331455087835598	1.60971347100216	1.4959165521145	2.07460602433672	1.95542185149733	3.44366432631227	0.614105351489491	1.75161748461417	3.08667493454596	1.82471551207826	2.55099235801858	2.46458923512748	2.84872711971387	2.02984376826275	1.0335623828724	0.611687602403058	2.03028385023614	1.83687967254152	1.77660368226825	1.13457295934447	1.4165832627608	3.27740316763368	1.34637488701164	2.68755978681729	1.53300392753072	1.7096959265634	2.1736414740787	0.891786570743405	1.94514790667601	1.41288460817749	2.69729782460248
d__Bacteria;p__Firmicutes;c__Clostridia;o__Oscillospirales;f__Oscillospiraceae;g__Colidextribacter;__	0	0.198307773664728	0.256097080493282	0.270165959089155	0.211727553290749	0.0708451408568095	0.163254200394531	0.162797007635955	0.591465990705534	0.0304961727303223	0.276230376133695	0.00464446611861967	0.113747996484153	0.09178770044814	0.209887018264636	0.0404858299595142	0.18003600720144	0.140638375932494	0.103119360659964	0.179368072483098	0.0768173364599337	0.339118292439657	0.0410228360453986	0.178312715925554	0.133501163367281	0.402398611330283	0.372054568003307	0.195647833898982	0.70372202979823	0.136921624173749	0.0757416368609299	0.0272723730860638	0.0738258844908853	0.062807209175314	0.043819075904377	0.14884476167924	0.240644766648517	0.0495250101301157	0.100084687042882	0.177722021849354	0.079231344366205	0.264200792602378	0.202711263144559	0.0535475234270415	0.543410368519675	0.149880095923261	0.19936418988092	0.119926544991193	0.229245927226612
d__Bacteria;p__Firmicutes;c__Clostridia;o__Oscillospirales;f__Oscillospiraceae;g__NK4A214_group;__	0	0	0	0.125434195291393	0	0.00833472245374229	0.0748248418474934	0	0.0591465990705534	0	0.00920767920445652	0.0185778644744787	0.0103407269531048	0	0.0446568123967311	0.00337381916329285	0.0466760018670401	0	0.0331455087835598	0.0183967253828818	0.0283011239589229	0.119688809096349	0.0729294863029308	0.0501504513540622	0	0.0236705065488401	0.0757888934821552	0.0239568776202835	0.016493485073396	0	0.079949505575426	0.00779210659601823	0.0113578283832131	0	0.0243439310579872	0.0236798484489699	0.0107550733697661	0.00900454729638467	0.0384941104011086	0.0156813548690607	0.000557967213846514	0.0227759303967567	0.0633472697326745	0.0114744693057946	0.0312304809494066	0	0.010776442696266	0.0112431135929243	0.0585308750365818
d__Bacteria;p__Firmicutes;c__Clostridia;o__Oscillospirales;f__Oscillospiraceae;g__NK4A214_group;s__unidentified	0.0601142170123234	0.0528820729772607	0.177297978803042	0	0	0.133355559259877	0.115638391946126	0.0193805961471375	0.0168990283058724	0.0152480863651612	0.0322268772155978	0.00928893223723933	0.0827258156248384	0	0.0312597686777118	0.0708502024291498	0.12669200506768	0.0152867799926623	0	0.0919836269144092	0.0889463895851864	0.0797925393975663	0.0683713934089977	0.128162264571492	0	0.181473883541108	0.144687887556842	0.0838490716709922	0.0109956567155973	0.0897072710103872	0.260887860298759	0.00779210659601823	0.141972854790164	0.0136537411250683	0.0340815034811821	0	0.026215491338805	0.027013641889154	0.0153976441604435	0.0627254194762427	0.075883541083126	0.0774381633489728	0.0633472697326745	0.114744693057946	0.0249843847595253	0.0449640287769784	0.0269411067406649	0.0187385226548739	0.126816895912594
d__Bacteria;p__Firmicutes;c__Clostridia;o__Oscillospirales;f__Oscillospiraceae;g__Oscillibacter;__	0.0500951808436028	0.277630883130619	0.133958472873409	1.00347356233115	0	0.0750125020836806	0.925107135569009	0.12403581534168	1.14490916772286	0.0487938763685157	0.202568942498043	0	0.392947624217982	0.0107985529938988	0.303666324297772	0.39136302294197	0.540108021604321	0.177326647914883	0.261481235959194	0.271351699397507	0.109161478127274	0.837821663674447	0.136742786817995	0.217318622534269	0.0572147843002632	0.165693545841881	0.592531349042304	0.519065681772809	0.29138490296333	0.084985835694051	0.0967809804334105	0.0623368527681459	0.19876199670623	0.0819224467504096	0.116850869078339	0.13869625520111	0.0887293553005707	0.279140966187925	0.916159827546386	0.590664366734619	0.111035475555456	0.232314490046918	0.354744710502977	0.0535475234270415	0.961898813241724	0.0824340527577938	0.554986798857697	0.239853089982386	0.341430104380061
d__Bacteria;p__Firmicutes;c__Clostridia;o__Oscillospirales;f__Oscillospiraceae;g__Papillibacter;__	0	0	0.0433395059296324	0	0	0	0	0	0	0.503186850050319	0	0	0	0	0	0	0	0	0	0	0	0	0	0.0278613618633679	0	0	0	0	0	0.0519357884796978	0	0	0	0.491534680502458	0	0	0	0.486245554004772	0	0	0	0	0	0	0	0	0	0	0
d__Bacteria;p__Firmicutes;c__Clostridia;o__Oscillospirales;f__Oscillospiraceae;g__UCG-005;__	0.0250475904218014	0	0.0748591466057287	0	0	0.00833472245374229	0.0476158084484049	0	0	0.0152480863651612	0	0.0325112628303376	0	0	0	0.0303643724696356	0	0.00917206799559741	0	0.0321942694200432	0.0283011239589229	0	0	0.161595898807534	0	0	0.0206696982224059	0	0	0.0897072710103872	0.0210393435724805	0	0	0.0491534680502458	0.0194751448463898	0.0270626839416799	0.0235267229963634	0.0315159155373464	0.0153976441604435	0.0156813548690607	0.0384997377554095	0.0364414886348107	0	0	0	0.0224820143884892	0.0269411067406649	0.0187385226548739	0
d__Bacteria;p__Firmicutes;c__Clostridia;o__Oscillospirales;f__Oscillospiraceae;g__UCG-005;s__uncultured_Clostridiales	0	0	0.0118198652535361	0	0	0	0.115638391946126	0	0.0126742712294043	0.00609923454606447	0	0	0	0	0.0267940874380387	0	0.02000400080016	0.0122294239941299	0.00736566861856885	0.0505909948029251	0	0	0.0182323715757327	0.0167168171180207	0	0	0.0344494970373432	0.0159712517468557	0	0.00944287063267233	0.15148327372186	0	0	0	0.0194751448463898	0	0.00672192085610384	0.00900454729638467	0	0.0940881292143641	0	0.00911037215870268	0.0506778157861396	0	0	0	0	0.0112431135929243	0.0438981562774363
d__Bacteria;p__Firmicutes;c__Clostridia;o__Oscillospirales;f__Oscillospiraceae;g__uncultured;__	0	0.198307773664728	1.87541862022773	1.00347356233115	0.00717720519629656	0.900150025004167	1.11557036936263	0.29458506143649	0.4900718208703	0.292763258211094	2.53671562082777	0.255445636524081	0.811747065818727	0.0539927649694941	0.375117224132541	1.18758434547908	0.333400013336	0.27210468386939	0.184141715464221	0.326541875546153	0.238538044796636	0.658288450029922	2.21523314645153	0.791262676919648	4.48945340809399	0.173583714691494	0.496072757337743	0.694749450988221	0.934630820825774	1.01510859301228	1.27077635177782	1.26232126855495	0.0340734851496394	0.559803386127799	0.652417352354058	0.514190994891918	1.11180570959958	1.24262752690109	2.59450304103472	1.17610161517955	0.406200131680262	2.35047601694529	0.532117065754466	0.841461082424938	0.387257963772642	0.0299760191846523	0.0808233202219947	0.50219240715062	1.38035313627939
d__Bacteria;p__Firmicutes;c__Clostridia;o__Oscillospirales;f__Ruminococcaceae;__;__	0.070133253181044	0	0.271856900831331	1.11925897336936	0.0143544103925931	0.150025004167361	1.08836133596354	0.282956703748207	1.95606252640473	0.905736330090574	0.0966806316467934	0.0232223305930983	0.884132154490461	0	2.63921761264681	0.337381916329285	0.766820030672801	0.0152867799926623	1.60571575884801	1.43034539851906	0.691356028139403	5.06682625174546	5.19622589908382	0.579516326758052	0	0.0789016884961338	0.578751550227367	2.63525653823118	0.0989609104403761	0.179414542020774	3.00862613086472	0.00779210659601823	0.414560735987279	0.592572364827963	0.131457227713131	0.0372111904198099	0.0383149488797919	0.729368331007159	0.0153976441604435	1.05587789451675	0.0518909508877258	2.07260966610486	14.5572025845686	0.0267737617135207	1.52404747033104	0.0974220623501199	3.119780160569	0.0187385226548739	3.46795434591747
d__Bacteria;p__Firmicutes;c__Clostridia;o__Oscillospirales;f__Ruminococcaceae;g__Anaerotruncus;__	0	0	0	0.0289463527595523	0	0.00833472245374229	0	0	0	0	0	0	0	0	0	0	0	0	0.00368283430928443	0	0	0	0	0	0	0	0	0	0	0	0	0	0	0	0	0	0	0	0	0	0	0	0	0	0	0.0299760191846523	0.010776442696266	0	0
d__Bacteria;p__Firmicutes;c__Clostridia;o__Oscillospirales;f__Ruminococcaceae;g__Anaerotruncus;s__uncultured_bacterium	0.130247470193367	0	0	0.810497877267464	0	0.0166694449074846	1.074756819264	0.1550447691771	1.85889311364596	0.0213473209112256	0.00920767920445652	0.0371557289489573	0.330903262499354	0.0107985529938988	0.147367480909213	0.0303643724696356	0.466760018670401	0	0.747615364784738	0.30354596881755	0.13341958437778	0.957510472770796	1.10761657322576	0.178312715925554	0.0381431895335088	0.0789016884961338	0.220476781038997	0.395288480734678	0.049480455220188	0.0661000944287063	0.416579002735115	0	0.107899369640525	0.0409612233752048	0.374896538293004	0.0236798484489699	0.00470534459927269	0.040520462833731	0.0307952883208869	0.250901677904971	0.0491011148184933	0.122990024142486	0.418091980235652	0	0.480949406620862	0.4871103117506	1.52486664152163	0.0112431135929243	1.29743439664423
d__Bacteria;p__Firmicutes;c__Clostridia;o__Oscillospirales;f__Ruminococcaceae;g__Angelakisella;__	0	0.0396615547329455	0	0.0578927055191046	0.0322974233833345	0	0.136045166995442	0.03100895383542	0.194338825517533	0.0091488518190967	0.0322268772155978	0	0.077555452148286	0.0107985529938988	0.0267940874380387	0.0067476383265857	0.0333400013336	0.0214014919897273	0.0147313372371377	0.110380352297291	0.0202150885420878	0.119688809096349	0.104836136560463	0.0278613618633679	0.0228859137201053	0.0552311819472937	0.0757888934821552	0.0638850069874226	0.0384847985045907	0.0377714825306893	0.037870818430465	0.0194802664900456	0.0170367425748197	0.00819224467504096	0.0097375724231949	0	0.0215101467395323	0.013506820944577	0	0.0836338926349903	0.0039057704969256	0.0409966747141621	0.114025085518814	0	0.0624609618988132	0	0.0215528853925319	0.0112431135929243	0.175592625109745
d__Bacteria;p__Firmicutes;c__Clostridia;o__Oscillospirales;f__Ruminococcaceae;g__Candidatus_Soleaferrea;s__Ruminococcaceae_bacterium	0	0	0	0	0.00717720519629656	0	0	0	0	0	0	0	0	0	0	0	0	0	0	0	0	0	0	0	0	0	0	0	0	0	0	0	0	0	0	0	0	0	0	0	0.0156230819877024	0	0	0	0	0	0	0	0
d__Bacteria;p__Firmicutes;c__Clostridia;o__Oscillospirales;f__Ruminococcaceae;g__Harryflintia;s__uncultured_bacterium	0	0	0	0	0	0	0	0.007752238458855	0.0337980566117448	0	0	0	0	0	0.0312597686777118	0.0067476383265857	0	0	0.00736566861856885	0.0505909948029251	0.00808603541683513	0	0.0182323715757327	0	0	0	0	0.0199640646835696	0	0.0188857412653447	0	0	0.0113578283832131	0.00819224467504096	0.0194751448463898	0.00676567098541998	0	0.0315159155373464	0	0.0574983011865559	0.00948544263539074	0.0409966747141621	0	0	0.0124921923797626	0	0.0431057707850639	0	0
d__Bacteria;p__Firmicutes;c__Clostridia;o__Oscillospirales;f__Ruminococcaceae;g__Incertae_Sedis;__	0	0.0528820729772607	0.0157598203380481	0.270165959089155	0.00717720519629656	0.0666777796299383	0.149649683694987	0.0193805961471375	0.0718208702999578	0.0213473209112256	0.778048892776576	0.0789559240165343	0.0982369060544956	0	0.357254499173849	0.121457489878543	0.0933520037340801	0.0336309159838572	0.0589253489485508	0.0413926321114842	0	0.179533213644524	0.109394229454396	0.0334336342360415	0	0.0157803376992268	0.0826787928896238	0.147734078658415	0.0604761119357854	0.056657223796034	0.126236061434883	0.101297385748237	0.0227156567664263	0.070999453850355	0.0584254345391694	1.55272149115389	0.127716496265973	0.373688712799964	0.146277619524213	0.141132193821546	0.0407316066107956	0.209538559650162	0.0380083618396047	0.0152992924077261	0.137414116177389	0.0674460431654676	0.167034861792122	0.0112431135929243	0.239001073066042
d__Bacteria;p__Firmicutes;c__Clostridia;o__Oscillospirales;f__Ruminococcaceae;g__Incertae_Sedis;s__Clostridium_sp.	0	0	0	0.0578927055191046	0	0	0.0408135500986327	0	0.147866497676384	0.00609923454606447	0	0	0	0	0.00446568123967311	0	0.01333600053344	0.0214014919897273	0.00368283430928443	0.0873844455686888	0.00808603541683513	0.219429483343307	0.00455809289393318	0	0	0.0236705065488401	0.0137797988149373	0.00798562587342783	0.0274891417889933	0.00944287063267233	0.0294550810014727	0	0.0170367425748197	0	0	0	0.00268876834244154	0	0	0.052271182896869	0.000557967213846514	0	0.481439249968326	0	0.0312304809494066	0	0	0.0412247498407226	0.0438981562774363
d__Bacteria;p__Firmicutes;c__Clostridia;o__Oscillospirales;f__Ruminococcaceae;g__Incertae_Sedis;s__uncultured_Clostridiales	0.0150285542530809	0	0	0	0.00717720519629656	0	0.0476158084484049	0	0.0337980566117448	0	0.0138115188066848	0.00928893223723933	0	0	0.0267940874380387	0.0067476383265857	0.01333600053344	0.0183441359911948	0.0147313372371377	0.0321942694200432	0.00808603541683513	0	0.0410228360453986	0	0.0152572758134035	0	0.0344494970373432	0.0239568776202835	0.016493485073396	0.0188857412653447	0.0336629497159689	0	0	0.0109229929000546	0.0097375724231949	0	0.00134438417122077	0.0225113682409617	0	0.0418169463174952	0.0100434098492373	0.0364414886348107	0	0	0.0312304809494066	0.0149880095923261	0.0215528853925319	0.0412247498407226	0.0487757291971515
d__Bacteria;p__Firmicutes;c__Clostridia;o__Oscillospirales;f__Ruminococcaceae;g__Negativibacillus;s__unidentified	0	0	0	0.106136626785025	0	0	0.0748248418474934	0.0193805961471375	0.0337980566117448	0	0.018415358408913	0	0.077555452148286	0.0485934884725447	0.0178627249586924	0.0236167341430499	0.10668800426752	0.0122294239941299	0.00736566861856885	0.0321942694200432	0.0161720708336703	0.0598444045481747	0	0	0	0.0236705065488401	0.0275595976298746	0.0399281293671391	0	0.0141643059490085	0.0294550810014727	0	0.039752399341246	0.00819224467504096	0.0243439310579872	0	0.00604972877049346	0.00900454729638467	0	0.0313627097381214	0.0145071475600094	0.0774381633489728	0	0	0.0874453466583385	0	0.19936418988092	0	0
d__Bacteria;p__Firmicutes;c__Clostridia;o__Oscillospirales;f__Ruminococcaceae;g__Paludicola;s__uncultured_bacterium	0	0	0	0	0	0	0.0476158084484049	0	0	0.0152480863651612	0	0	0.0310221808593144	0	0	0.0067476383265857	0	0	0	0.00919836269144092	0	0	0.0227904644696659	0	0.152572758134035	0.0236705065488401	0.0275595976298746	0	0	0	0.00841573742899221	0	0	0.0136537411250683	0	0.01353134197084	0.0040331525136623	0.0180090945927693	0	0	0.00557967213846514	0.154876326697946	0.0380083618396047	0	0	0	0.0161646640443989	0	0
d__Bacteria;p__Firmicutes;c__Clostridia;o__Oscillospirales;f__Ruminococcaceae;g__Ruminococcaceae;s__uncultured_bacterium	0	0	0	0.106136626785025	0	0	0	0	0	0	0.0644537544311956	0	0	0	0	0	0	0.00917206799559741	0.0699738518764041	0	0	0.279273887891482	0	0	0	0	0	0	0	0	0	0	0	0	0	0	0	0	0	0	0	0	0.190041809198024	0	0	0	0	0	0
d__Bacteria;p__Firmicutes;c__Clostridia;o__Oscillospirales;f__Ruminococcaceae;g__Ruminococcus;__	0.245466386133654	0	0.307316496591939	0.0385951370127364	0	0.14585764294049	0	0.04651343075313	0.00844951415293621	0.433045652770577	0	0.218289907575124	0	0	0	1.78475033738192	0	0	0	0	0.109161478127274	0	0	0	0	0	0	0	0	0	0	0	0	0.243036592026215	0.0146063586347923	0.233415648996989	0.176786518515531	0.954482013416775	0.346446993609978	0	0.22095501668322	0	0	0.386307133295085	0	0	0	0	0
d__Bacteria;p__Firmicutes;c__Clostridia;o__Oscillospirales;f__Ruminococcaceae;g__Ruminococcus;s__unidentified	0	0	0.23245734998621	0	0	0.558426404400734	0.0136045166995443	0	0.0295732995352767	0.0121984690921289	0.110492150453478	0	0.0206814539062096	0	0	0.0236167341430499	0.0933520037340801	0.00611471199706494	0	0.0137975440371614	0	0	0	0	0	0	0	0.0199640646835696	0.00549782835779867	0.056657223796034	0	0	0	0.0300382304751502	0.0389502896927796	0	0.49002803040997	0.75187969924812	0.0307952883208869	0	0	0	0	0	0.0811992504684572	0	0	0.0449724543716973	0
d__Bacteria;p__Firmicutes;c__Clostridia;o__Oscillospirales;f__Ruminococcaceae;g__UBA1819;__	0	0	0.0630392813521926	0	0	1.02100350058343	0	0	0	0.0670915800067092	0	0	0	0	0	0.0472334682860999	0	0	0	0	0	0	0	0	0	0	0	0	0	0	0	0	0	0.155652648825778	0	0	0	0.0990500202602314	0	0	0	0	0	0	0	0	0	0	0
d__Bacteria;p__Firmicutes;c__Clostridia;o__Oscillospirales;f__Ruminococcaceae;g__[Eubacterium]_siraeum_group;__	0	0	0	0.0482439212659205	0.111246680542597	0	0	0.007752238458855	0	0	0.326872611758206	0.222934373693744	0.0361925443358668	0	0.133970437190193	0	0	0	0	0	0	0	0	0	0.492047144982263	0	0	0.155719704531843	0	0	0	0	0	0	0	0	0.0383149488797919	0	0	0	0	0	0	0.0764964620386307	0	0	0	0	0.0243878645985757
d__Bacteria;p__Firmicutes;c__Clostridia;o__Oscillospirales;f__Ruminococcaceae;g__[Eubacterium]_siraeum_group;s__uncultured_bacterium	0	0	0	0	0	0.0958493082180363	0	0	0	0	0	0	0	0	0	0	0	0	0	0	0	0	0.0136742786817995	0	0	0	0	0	0	0	0	0	0	0	0	0	0.00268876834244154	0	0	0	0.0507750164600328	0	0	0	0	0	0	0	0.0097551458394303
d__Bacteria;p__Firmicutes;c__Clostridia;o__Oscillospirales;f__Ruminococcaceae;g__uncultured;__	0	0	0.00787991016902407	0.0192975685063682	0	0.058343057176196	0.0340112917488606	0.0503895499825575	0.164765525982256	0.0213473209112256	0	0	0.0103407269531048	0	0.102710668512482	0.0404858299595142	0	0.0275162039867922	0.0552425146392664	0.0275950880743228	0.0485162125010108	0	0.0319066502575322	0.0445781789813886	0	0.0473410130976803	0.0826787928896238	0.0598921940507087	0	0.00944287063267233	0.0168314748579844	0	0.0113578283832131	0.0109229929000546	0.0632942207507668	0.0304455194343899	0.00336096042805192	0.027013641889154	0	0.0418169463174952	0.0189708852707815	0.0455518607935134	0.0506778157861396	0.00764964620386307	0.137414116177389	0	0.0215528853925319	0.0749540906194956	0.0536533021168667
d__Bacteria;p__Firmicutes;c__Clostridia;o__Oscillospirales;f__Ruminococcaceae;g__uncultured;s__unidentified	0	0	0.122138607619873	0.0482439212659205	0	0.00833472245374229	0.0408135500986327	0	0.0380228136882129	0	0.00920767920445652	0	0.0155110904296572	0	0.00893136247934622	0.0337381916329285	0.01333600053344	0.0275162039867922	0.0220970058557066	0.0275950880743228	0	0	0.0546971147271981	0	0	0	0.10334849111203	0.0199640646835696	0	0.0141643059490085	0.0883652430044183	0	0	0	0.0243439310579872	0	0.0215101467395323	0.027013641889154	0	0.0940881292143641	0.00502170492461863	0	0.240719624984163	0	0.0437226733291693	0	0	0.0262339317168234	0.0146327187591454
d__Bacteria;p__Firmicutes;c__Clostridia;o__Oscillospirales;f__UCG-010;g__UCG-010;__	0	0	0	0	0.00717720519629656	0	0	0	0	0	0	0	0	0	0	0.0101214574898785	0	0	0	0	0	0	0	0	0	0	0	0	0	0	0	0	0	0.00546149645002731	0	0	0.00201657625683115	0	0	0	0	0	0	0	0	0	0	0	0
d__Bacteria;p__Firmicutes;c__Clostridia;o__Oscillospirales;f__UCG-010;g__UCG-010;s__uncultured_organism	0.0200380723374411	0	0.00787991016902407	0	0	0.0250041673612269	0.0136045166995443	0	0	0	0	0.013933398355859	0	0	0.0223284061983656	0	0.0466760018670401	0.00611471199706494	0	0.0413926321114842	0.0283011239589229	0	0.0273485573635991	0.0278613618633679	0	0	0.0482292958522806	0.00798562587342783	0	0.0141643059490085	0.0168314748579844	0	0	0	0.0146063586347923	0.00676567098541998	0.0154604179690388	0.0225113682409617	0.0307952883208869	0.0104542365793738	0.0133912131323163	0.013665558238054	0	0.0267737617135207	0	0.0299760191846523	0.0323293280887979	0.0374770453097478	0.0097551458394303
d__Bacteria;p__Firmicutes;c__Clostridia;o__Oscillospirales;f__[Clostridium]_methylpentosum_group;g__[Clostridium]_methylpentosum_group;s__uncultured_bacterium	0	0	0.0157598203380481	0	0	0	0.176858717094075	0	0.0337980566117448	0	0	0	0	0	0.0223284061983656	0	0	0	0	0.114979533643012	0	0	0.0592552076211313	0.0278613618633679	0	0	0	0.0119784388101417	0	0.0188857412653447	0.0252472122869766	0	0.0283945709580328	0.00819224467504096	0	0	0	0.0315159155373464	0	0.0104542365793738	0	0	0	0	0.018738288569644	0	0	0	0.0390205833577212
d__Bacteria;p__Firmicutes;c__Clostridia;o__Oscillospirales;f__[Eubacterium]_coprostanoligenes_group;g__[Eubacterium]_coprostanoligenes_group;__	0.470894699929867	0	2.2575942634254	0.0868390582786569	0	0.345890981830305	0	0.282956703748207	0	0.460492208227867	0	0	0.0465332712889716	0	0	1.20107962213225	0	0	0	0	0.0404301770841756	0	0	0	0	0.323496922834149	0	0	0	0	0	0	0	0.0764609503003823	0	0.0947193937958797	0.415414708907217	0.337670523614425	0.0153976441604435	0	0.142839606744708	0	0	1.40371007840887	0	0	0.0161646640443989	0	0
d__Bacteria;p__Firmicutes;c__Clostridia;o__Oscillospirales;f__uncultured;g__uncultured;s__metagenome	0	0	0	0.0192975685063682	0	0.0125020836806134	0	0	0	0	0	0.013933398355859	0	0	0	0	0	0	0	0	0	0	0	0.0111445447453472	0	0	0	0	0	0	0	0	0	0.00546149645002731	0	0	0.00470534459927269	0	0.0153976441604435	0	0.00167390164153954	0	0	0.0191241155096577	0	0	0	0	0
d__Bacteria;p__Firmicutes;c__Clostridia;o__Peptococcales;f__Peptococcaceae;g__Peptococcus;__	0	0	0.0157598203380481	0	0	0	0.142847425345215	0.0426373115237025	0.118293198141107	0	0	0	0.1085776330076	0	0.0267940874380387	0.0168690958164642	0.0533440021337601	0	0	0.0321942694200432	0	0.0398962696987832	0.0866037649847304	0	0	0.0157803376992268	0.0551191952597492	0.0718706328608505	0.0109956567155973	0	0	0	0	0	0.0097375724231949	0	0.0168048021402596	0	0	0.0209084731587476	0.00892747542154423	0	0.0633472697326745	0	0	0	0.0431057707850639	0.0112431135929243	0.034143010438006
d__Bacteria;p__Firmicutes;c__Clostridia;o__Peptococcales;f__Peptococcaceae;g__uncultured;__	0.0200380723374411	0	0.0472794610141444	0.0868390582786569	0.0107658077944448	0	0.149649683694987	0.0697701461296949	0	0.0152480863651612	0	0	0.0155110904296572	0	0.0267940874380387	0	0.01333600053344	0.0122294239941299	0.0110485029278533	0	0.0485162125010108	0.219429483343307	0.050139021833265	0.0947286303354508	0	0.0473410130976803	0	0.0319425034937113	0	0.0377714825306893	0.0547022932884494	0.105193439046246	0	0.0682687056253413	0.0097375724231949	0.0304455194343899	0.0517587905919996	0	0.0307952883208869	0.0574983011865559	0.00557967213846514	0	0	0	0	0.0449640287769784	0.226305296621585	0.00374770453097478	0.063408447956297
d__Bacteria;p__Firmicutes;c__Clostridia;o__Peptococcales;f__Peptococcaceae;g__uncultured;s__unidentified	0.0851618074341248	0.132205182443152	0.228517394901698	0.16402933230413	0.100480872748152	0.10835139189865	0.462553567784505	0.147292530718245	0.64638783269962	0.0274465554572901	0.0782652732378804	0.0325112628303376	0.403288351171087	0.0107985529938988	0.0893136247934623	0.0506072874493927	0.820164032806561	0.00611471199706494	0.0147313372371377	0.179368072483098	0.250667097921889	0.299222022740874	0.328182688363189	0.139306809316839	0.0457718274402106	0.197254221240334	0.365164668595839	0.219604711519265	0.335367529825719	0.174693106704438	0.374500315590154	0.159738185218374	0.289624623771935	0.079191698525396	0.107113296655144	0.0676567098541998	0.0638582481329865	0.198100040520463	0.0923858649626607	0.381579635147143	0.150093180524712	0.223204117888216	0.215380717091093	0.0841461082424938	0.374765771392879	0.0599520383693046	0.301740395495447	0.0412247498407226	0.199980489708321
d__Bacteria;p__Firmicutes;c__Clostridia;o__Peptostreptococcales-Tissierellales;f__Anaerovoracaceae;__;__	0	0	0	0	0	0.0125020836806134	0.0884293585470376	0	0	0.0579427281876125	0	0.00928893223723933	0	0	0.0133970437190193	0.043859649122807	0.01333600053344	0	0.0110485029278533	0.0321942694200432	0	0	0	0	0	0	0.0206696982224059	0	0	0.028328611898017	0.0126236061434883	0.0116881598940274	0	0.0409612233752048	0.0194751448463898	0.0202970129562599	0.0235267229963634	0.040520462833731	0.0230964662406652	0	0.0156230819877024	0.0364414886348107	0.0253389078930698	0.0611971696309046	0	0	0	0.0149908181238991	0
d__Bacteria;p__Firmicutes;c__Clostridia;o__Peptostreptococcales-Tissierellales;f__Anaerovoracaceae;g__Anaerovorax;__	0	0	0.00787991016902407	0	0.0143544103925931	0	0	0.007752238458855	0.00844951415293621	0	0	0	0	0	0	0	0	0	0	0	0	0	0	0	0	0	0.0275595976298746	0.00798562587342783	0	0	0	0	0	0.0136537411250683	0	0	0.00268876834244154	0	0	0.0365898280278083	0.00223186885538606	0.00911037215870268	0	0	0	0.0149880095923261	0	0	0
d__Bacteria;p__Firmicutes;c__Clostridia;o__Peptostreptococcales-Tissierellales;f__Anaerovoracaceae;g__Family_XIII_AD3011_group;__	0.0100190361687206	0	0.0196997754225602	0	0	0.154192365394232	0.0136045166995443	0	0	0.0548931109145802	0	0.00928893223723933	0	0	0.00893136247934622	0.0067476383265857	0	0	0	0.0505909948029251	0	0	0.0136742786817995	0.0222890894906943	0	0	0.0413393964448119	0	0	0	0	0	0	0.0464227198252321	0.0243439310579872	0.0169141774635499	0.0181491863114804	0.0540272837783081	0	0.0104542365793738	0.0429634754661816	0.0819933494283242	0	0.0191241155096577	0	0	0.0215528853925319	0	0.0097551458394303
d__Bacteria;p__Firmicutes;c__Clostridia;o__Peptostreptococcales-Tissierellales;f__Anaerovoracaceae;g__Family_XIII_UCG-001;s__uncultured_bacterium	0	0	0.0196997754225602	0.0192975685063682	0	0.00833472245374229	0.0272090333990885	0	0.042247570764681	0	0.00920767920445652	0	0.0361925443358668	0	0.0133970437190193	0	0.0466760018670401	0	0.025779840164991	0.0413926321114842	0.0242581062505054	0	0.0546971147271981	0.0111445447453472	0	0	0	0.0119784388101417	0.0109956567155973	0	0.0168314748579844	0	0	0.00546149645002731	0.0146063586347923	0	0.0100828812841558	0	0	0.0209084731587476	0	0.0182207443174054	0.0253389078930698	0	0.018738288569644	0.0299760191846523	0.0431057707850639	0.00749540906194956	0
d__Bacteria;p__Firmicutes;c__Clostridia;o__Peptostreptococcales-Tissierellales;f__Anaerovoracaceae;g__[Eubacterium]_nodatum_group;__	0	0	0.0906189669437768	0	0	0.395899316552759	0.0476158084484049	0.0775223845885499	0.0295732995352767	0.103686987283096	0	0.0650225256606753	0.0206814539062096	0	0.0267940874380387	0.111336032388664	0.0333400013336	0.0122294239941299	0	0.0551901761486455	0.0323441416673405	0.0398962696987832	0.00911618578786636	0.0278613618633679	0	0.102572195044974	0.0551191952597492	0.0319425034937113	0	0.0236071765816808	0.0294550810014727	0.00779210659601823	0.0454313135328525	0.0518842162752594	0.0243439310579872	0.0236798484489699	0.0235267229963634	0.0945477466120391	0.0230964662406652	0.135905075531859	0.0613763935231166	0.0501070468728648	0	0.0956205775482884	0.0811992504684572	0	0.0484939921331968	0	0.0243878645985757
d__Bacteria;p__Firmicutes;c__Clostridia;o__Peptostreptococcales-Tissierellales;f__Peptostreptococcaceae;__;__	0.0200380723374411	0	0	0	0	0	0	0	0	0	0	0	0	0.113384806435938	0	0	0	0.051975051975052	0.0699738518764041	0	0	0	0	0	0	0	0	0	0	0	0	0	0	0	0	0	0	0	0.00769882208022173	0	0	0	0	0	0	0	0	0.00749540906194956	0
d__Bacteria;p__Firmicutes;c__Clostridia;o__Peptostreptococcales-Tissierellales;f__Peptostreptococcaceae;g__Romboutsia;__	0.245466386133654	0	0.0236397305070722	0.0482439212659205	0	0	0	0	0	0.00609923454606447	0	0.0743114578979146	0.051703634765524	1.23103504130447	0	0	0.0466760018670401	2.25327137091843	1.88929400066291	0	0.105118460418857	0.0398962696987832	0	0.0222890894906943	0	0	0.0206696982224059	0	0	0.0188857412653447	0.0210393435724805	0	0	0	0	0.196204458577179	0.00806630502732461	0	0.284856416968204	0	0.00111593442769303	0.00911037215870268	0.240719624984163	0.110919869956015	0	0.412170263788969	0.0161646640443989	0.247348499044335	0
d__Bacteria;p__Firmicutes;c__Clostridia;o__uncultured;f__uncultured;g__uncultured;s__uncultured_bacterium	0	0	0.0315196406760963	0	0	0.0333388898149692	0	0	0	0	0	0.013933398355859	0.0103407269531048	0	0	0	0	0	0	0	0	0	0.00911618578786636	0.0111445447453472	0	0	0	0	0	0	0.0252472122869766	0	0	0	0	0.01353134197084	0.00470534459927269	0	0	0	0.00223186885538606	0	0	0	0	0.0149880095923261	0.010776442696266	0.00749540906194956	0
d__Bacteria;p__Firmicutes;c__Clostridia;o__uncultured;f__uncultured;g__uncultured;s__uncultured_organism	0	0	0.0196997754225602	0	0	0	0.0408135500986327	0	0	0	0	0	0	0	0	0	0	0	0	0.00919836269144092	0	0	0	0.0222890894906943	0	0	0	0	0	0	0.0210393435724805	0	0	0.0191152375750956	0	0	0.0040331525136623	0.013506820944577	0	0.0156813548690607	0	0.00911037215870268	0	0	0	0	0	0	0.0097551458394303
d__Bacteria;p__Patescibacteria;c__Saccharimonadia;o__Saccharimonadales;f__Saccharimonadaceae;g__Candidatus_Saccharimonas;__	0	0	0	0	0	0	0	0	0.207013096746937	0	0	0	0.160281267773124	0	0	0	0	0	0	0	0	0	0.00911618578786636	0	0	0	0	0	0	0	0	0	0	0	0	0	0	0	0	0	0.00111593442769303	0	0.430761434182187	0	0	0.0974220623501199	0.00538822134813298	0	0.229245927226612
d__Bacteria;p__Patescibacteria;c__Saccharimonadia;o__Saccharimonadales;f__Saccharimonadaceae;g__Candidatus_Saccharimonas;s__uncultured_bacterium	0.505961326520389	1.57324167107351	1.69024073125566	1.94905441914319	0.00717720519629656	0.891815302550425	3.57798789198014	0.37210744602504	1.02661596958175	0.567228812783996	2.13157773583168	0.822070502995681	1.42184995605191	0.215971059877976	4.75595052025186	0.721997300944669	1.60698806427952	1.84358566711508	0.519279637609104	3.54596881755048	0.545807390636371	0.359066427289049	2.71206527189024	5.81745235707121	0.00762863790670176	1.30976802903582	3.16935372743558	2.40367338790178	0.841167738743196	3.78186968838527	4.45192509993688	2.48957805742783	0.0340734851496394	1.44456581103222	3.03325380982521	1.31592300666419	2.53483635483676	1.25163207419747	1.85541612133344	3.26694893105431	0.0920645902846749	1.99972668883524	2.36918788800203	1.52992924077261	1.17426608369769	0.786870503597122	0.716633439301687	6.7758497920024	6.06282313920593
d__Bacteria;p__Proteobacteria;c__Alphaproteobacteria;o__Rhodospirillales;f__uncultured;g__uncultured;__	0.0100190361687206	0	0.126078562704385	0	3.06825522141678	0	0	0	0	0.186026653654966	0.00920767920445652	0	0.0206814539062096	0	0.0178627249586924	0.833333333333333	0.10668800426752	0.00917206799559741	0	0.00919836269144092	0.0323441416673405	0	0.0319066502575322	0.0501504513540622	0.137315482320632	0	0.399614165633182	0.0319425034937113	0	0	0	0	0	0.240305843801201	0.0632942207507668	0.10825073576672	0.422808821848932	0.0450227364819234	0.0538917545615521	0	0.218723147827834	0.0683277911902701	0	0.202715624402371	0	0	0	0	0
d__Bacteria;p__Proteobacteria;c__Alphaproteobacteria;o__Rhodospirillales;f__uncultured;g__uncultured;s__gut_metagenome	0	0	0.110318742366337	0	4.56470250484461	0.175029171528588	0	0.0658940269002675	0.00844951415293621	0.28666402366503	0	0	0.0103407269531048	0	0	0.0236167341430499	0	0	0	0.0459918134572046	0	0	0.0182323715757327	0	0.0114429568600526	0	0.165357585779248	0	0	0.0188857412653447	0	0	0	0.161114145275806	0.0243439310579872	0.0169141774635499	0.0221823388251427	0.144072756742155	0.0307952883208869	0.0574983011865559	0.0278983606923257	0.00911037215870268	0	0.0382482310193154	0	0	0	0	0
d__Bacteria;p__Proteobacteria;c__Alphaproteobacteria;o__Rhodospirillales;f__uncultured;g__uncultured;s__unidentified_rumen	0	0	0	0	0.0179430129907414	0.0125020836806134	0	0	0	0	0	0	0	0	0	0.0202429149797571	0	0.0122294239941299	0	0	0	0	0	0	0	0	0.0344494970373432	0	0	0.0141643059490085	0	0.00779210659601823	0	0	0.0194751448463898	0	0.00739411294171422	0	0	0	0.00502170492461863	0	0	0	0	0	0	0	0
d__Bacteria;p__Proteobacteria;c__Alphaproteobacteria;o__Rickettsiales;f__Mitochondria;g__Mitochondria;__	0	0	0	0	0	0	0	0.0116283576882825	0	0	0.0598499148289674	0	0.0361925443358668	0	0	0.0134952766531714	0	0.116179527944234	0	0	0	0	0	0	0.030514551626807	0	0	0	0	0	0	0	0	0	0	0.0236798484489699	0.00604972877049346	0.00900454729638467	0.0230964662406652	0	0.0106013770630838	0	0.0253389078930698	0.00764964620386307	0	0.0149880095923261	0	0.033729340778773	0
d__Bacteria;p__Proteobacteria;c__Gammaproteobacteria;o__Burkholderiales;f__Sutterellaceae;g__Parasutterella;s__Burkholderiales_bacterium	0	0	0.0945589220282889	0	0.340917246824087	0.0125020836806134	0.0748248418474934	0	0	0.39645024549419	0	0	0	0	0	0.0641025641025641	0	0.00611471199706494	0	0.0551901761486455	0.0121290531252527	0	0	0.0111445447453472	0.00762863790670176	0	0	0	0	0.084985835694051	0	0	0.800726901016526	0.322228290551611	0.0389502896927796	0.00676567098541998	0.00739411294171422	0.0765386520192697	0	0.0104542365793738	0.243831672450927	0.013665558238054	0	0	0	0	0.0323293280887979	0	0
d__Bacteria;p__Proteobacteria;c__Gammaproteobacteria;o__Burkholderiales;f__Sutterellaceae;g__Parasutterella;s__uncultured_bacterium	1.24737000300571	0.0661025912215759	0.441274969465348	0.0192975685063682	0.832555802770401	0.358393065510918	0.564587443031086	1.22872979572852	0.105618926911703	1.18935073648257	0.0460383960222826	0.269379034879941	0.594591799803526	2.68344041898386	0.0669852185950967	0.472334682860999	0.666800026672001	0.0794912559618442	0.0773395204949729	0.703674745895231	1.01075442710439	0.598444045481747	0.0957199507725967	0.200601805416249	0.659877178929702	0.899479248855926	1.20573239630701	0.231583150329407	0.0604761119357854	0.576015108593012	0.197769829581317	0.0896092258542097	4.67942529388381	0.734571272528673	0.511222552217732	0.0947193937958797	0.148554450919895	0.373688712799964	0.0692893987219955	0.282264387643092	1.33075180502394	0.341638955951351	0.0380083618396047	1.05182635303117	0.42473454091193	2.55545563549161	1.30933778759631	0	0.248756218905473
d__Bacteria;p__Proteobacteria;c__Gammaproteobacteria;o__Enterobacterales;__;__;__	0	0	0	0	0	0	0.176858717094075	0	0	0.0457442590954835	0	0	0	0	0	0	0	0	0	0.114979533643012	0	0	0	0	0	0	0	0	0	0	0.0715337681464338	0	0	0.0273074822501365	0.0584254345391694	0	0	0	0	0	0	0	0	0	0	0	0	0	0
d__Bacteria;p__Proteobacteria;c__Gammaproteobacteria;o__Enterobacterales;f__Enterobacteriaceae;__;__	0	0	0	0	0	0	0	0	0	0	0	0	0	0	0	0	0	0	0	0	0	0	0	0	0	0	0	0	0	0	0.0547022932884494	0	0	0	0	0	0	0	0	0.0104542365793738	0	0	0	0	0	0	0	0	0
d__Bacteria;p__Proteobacteria;c__Gammaproteobacteria;o__Enterobacterales;f__Enterobacteriaceae;g__Escherichia-Shigella;__	0.0751427712654043	0	0	3.3384793516017	0.0538290389722242	1.70028338056343	0	0	0	0	0	0	0	0.0107985529938988	0	0	0	0.0305735599853247	1.41420837476522	0	0	0	0	0	0	0	0	0	0	0	0	0	0	0	0	0	0	0	0	0	0	0	0.0886861776257443	0	0	0	0	0.033729340778773	0
d__Bacteria;p__Proteobacteria;c__Gammaproteobacteria;o__Pasteurellales;f__Pasteurellaceae;g__Rodentibacter;__	0.0500951808436028	0	0	0	0	0.166694449074846	0	0	0	0	0	0.0185778644744787	0	0	0.00893136247934622	0	0	0.110064815947169	0	0.0183967253828818	0	0	0	0	0	0	0	0	0	0	0	0	0	0	0	0.15561043266466	0.0329374121949088	0	0.0769882208022173	0	0.00111593442769303	0.00911037215870268	0	0.00764964620386307	0	0	0	0.0262339317168234	0.0097551458394303
d__Bacteria;p__Proteobacteria;c__Gammaproteobacteria;o__Pasteurellales;f__Pasteurellaceae;g__Rodentibacter;s__Rodentibacter_heylii	0	0	0	0	0.0107658077944448	0.0125020836806134	0	0	0	0	0	0	0	0	0	0	0	0	0	0	0	0	0	0	0	0	0	0	0	0	0	0	0	0	0	0	0	0	0	0	0	0	0	0	0	0	0	0	0
d__Bacteria;p__Verrucomicrobiota;c__Verrucomicrobiae;o__Opitutales;f__Puniceicoccaceae;g__Verruc-01;s__Verrucomicrobia_bacterium	0	0	0	0	0	0	0	0	0.0253485424588086	0	0	0	0	0	0	0	0	0	0	0	0.0242581062505054	0	0	0	0	0	0.0137797988149373	0.0199640646835696	0.0109956567155973	0	0	0	0	0	0	0	0	0	0	0.0209084731587476	0	0	0.0380083618396047	0	0	0	0.0215528853925319	0	0
d__Bacteria;p__Verrucomicrobiota;c__Verrucomicrobiae;o__Opitutales;f__Puniceicoccaceae;g__uncultured;__	0	0	0	0	0	0	0.122440650295898	0.03100895383542	0.0844951415293621	0	0	0	0.0103407269531048	0	0.0446568123967311	0	0.02667200106688	0	0.0368283430928443	0.0413926321114842	0.0202150885420878	0.0797925393975663	0.264369387848124	0	0	0.0236705065488401	0.0275595976298746	0.0199640646835696	0	0	0.105196717862403	0	0	0	0	0	0	0.013506820944577	0	0.0470440646071821	0	0	0	0	0.0312304809494066	0.0224820143884892	0.603480790990894	0	0
d__Bacteria;p__Verrucomicrobiota;c__Verrucomicrobiae;o__Verrucomicrobiales;f__Akkermansiaceae;g__Akkermansia;__	0.0150285542530809	0.0264410364886304	0.630392813521926	0.501736781165573	10.7227445632671	2.84214035672612	1.3672539283042	2.08922826466142	0.0675961132234897	5.33378061053338	0.0230191980111413	1.86243091356649	5.45990383123934	0.0161978294908482	0	4.76720647773279	1.34693605387744	0.186498715910481	0.0589253489485508	0.772662466081038	1.3341958437778	0	0.0546971147271981	0.144879081689513	19.0601518098943	1.95676187470412	0.0275595976298746	0.0119784388101417	0.032986970146792	0.169971671388102	0.00841573742899221	0.0779210659601823	1.78317905616446	7.07536865101038	4.84931106675106	7.83802983660905	9.97129739794444	2.52127324298771	4.29594272076372	0.0156813548690607	6.15940007365167	0.259645606523026	0.0380083618396047	0.114744693057946	0	0.547062350119904	0.0484939921331968	0.0524678634336469	0.0585308750365818
d__Eukaryota;__;__;__;__;__;__	0	0	0	0	0	0	0	0	0	0.00609923454606447	0	0	0	0	0	0	0	0	0	0	0	0	0	0	0	0	0	0	0	0	0	0	0	0	0	0	0.00941068919854538	0	0	0	0	0	0	0	0	0	0	0	0
[truncated: 1 more columns]

## Sheet: shannon_food
Group 1	Group 2	H	p-value	q-value
BRONZE (n=26)	WT (n=24)	1.7435897435897232	0.18668462455243442	0.18668462455243442
id	Food	GENOTYPE	P.cage	Timing	Sex
2	WT	WINNIE+/-	SD074_1	I_wean	F
4	WT	WINNIE+/-	SD074_2	I_wean	F
6	BRONZE	WINNIE+/-	SD074_4	I_wean	F
7	WT	WINNIE	SD074_1	4W	M
8	WT	Bl/6	SD074_2	4W	F
9	BRONZE	Bl/6	SD074_4	4W	M
10	BRONZE	Bl/6	SD074_4	4W	M
101	WT	WINNIE	SD074_1	4W	M
103	WT	WINNIE+/-	SD074_1	II_wean	F
104	WT	Bl/6	SD074_1	4W	M	shannon_entropy
105	WT	Bl/6	SD074_1	4W	M	numeric
106	WT	Bl/6	SD074_1	16W	M	5.63908859443977
107	WT	Bl/6	SD074_1	16W	M	4.3741258155512
108	WT	WINNIE	SD074_2	16W	F	6.4124711230135
110	WT	WINNIE+/-	SD074_2	II_wean	F	5.91536161741728
111	WT	WINNIE	SD074_2	4W	M	6.38070734673719
112	WT	Bl/6	SD074_2	4W	M	6.09736016541209
113	WT	WINNIE	SD074_2	16W	M	6.43921465650117
114	WT	Bl/6	SD074_2	16W	M	6.04966369798715
116	BRONZE	WINNIE+/-	SD074_3	I_wean	F	6.71992861607993
117	BRONZE	Bl/6	SD074_3	4W	M	4.39441697564298
118	BRONZE	WINNIE	SD074_3	4W	M	5.92820783550401
119	BRONZE	WINNIE	SD074_3	4W	M	6.30325334541933
120	BRONZE	WINNIE	SD074_3	4W	M	6.46477327203017
121	BRONZE	Bl/6	SD074_3	4W	F	6.4375740146656
122	BRONZE	Bl/6	SD074_3	16W	M	5.24064884924377
123	BRONZE	WINNIE	SD074_3	16W	M	5.17795259646842
124	BRONZE	WINNIE	SD074_3	16W	M	5.69676470990647
125	BRONZE	WINNIE	SD074_3	16W	M	6.24574215420336
126	BRONZE	Bl/6	SD074_3	16W	F	6.41419138561466
127	BRONZE	Bl/6	SD074_4	16W	M	6.00600181839857
128	BRONZE	Bl/6	SD074_4	16W	M	6.00670767415419
130	WT	WINNIE+/-	SD074_2	III_wean	F	6.16927692906219
131	WT	WINNIE	SD074_2	4W	M	5.75025715188525
132	WT	WINNIE	SD074_2	16W	M	6.19859390554364
134	WT	WINNIE+/-	SD074_1	III_wean	F	5.55191121471871
135	WT	Bl/6	SD074_1	4W	F	6.89334093420112
136	WT	Bl/6	SD074_1	4W	F	5.87541230655336
137	WT	Bl/6	SD074_1	16W	F	6.15337086001756
138	WT	Bl/6	SD074_1	16W	F	5.8471460675247
140	BRONZE	WINNIE+/-	SD074_4	II_wean	F	6.58175806388528
141	BRONZE	WINNIE	SD074_4	4W	M	6.76299677872728
142	BRONZE	Bl/6	SD074_4	4W	F	6.3801558945728
143	BRONZE	Bl/6	SD074_4	4W	F	5.12002112642495
144	BRONZE	WINNIE	SD074_4	16W	M	5.73041104993156
145	BRONZE	Bl/6	SD074_4	16W	F	5.79846910378675
146	BRONZE	Bl/6	SD074_4	16W	F	6.0426512023569
148	BRONZE	WINNIE+/-	SD074_3	II_wean	F	5.02484896900528
149	BRONZE	WINNIE	SD074_3	4W	F	5.79620124331192
150	BRONZE	WINNIE	SD074_3	16W	F	6.42619268271186
						6.48712565642308
						5.83226633865362
						5.99824586990554
						6.0162645498483
						5.4251526482662
						6.20175254320602
						6.30271667320562
						6.10897212860267
						5.9424798916561
						5.9331945300437
						6.1496429916887

[truncated: 4 more sheets: faith's_pd_food, faith_pd food, faith_pd timing, significative_taxa_phylum]
